# Supplementary material for: Epistatic interactions inform rational design of synthetic microbial communities for bioremediation
Source: Nat Microbiol. 2026 Jun 29;11(7):1995–2007. doi: 10.1038/s41564-026-02386-4 (PMC13323053; doi:10.1038/s41564-026-02386-4)
Supplement: Supplementary file 4 — Raw data for Fig. 1 (monoculture and communities time series). [file 41564_2026_2386_MOESM4_ESM.xlsx]

## Sheet: Panel C
Strain ID	Initial BPA Concentration	0	6	12	18	24	36	48	72
SA011	60	64.6336	37.4786	3.49763	1.25551	2.77372	7.04863	2.21877	2.32328
SO024	60	61.8539	66.4375	65.1834	69.9494	56.0615	58.9264	42.1724	5.27504
NS098	60	61.9596	64.4679	52.933	12.7691	-2.1404	-3.46751	-4.65692	1.75516
NS099	60	61.9596	64.4679	52.933	12.7691	-2.1404	-3.46751	-4.65692	-5.78504
NS100	60	59.6554	61.2399	15.5333	0.270793	-2.7725	-3.91588	-5.41702	-5.95912
SA101	60	61.1352	62.8471	52.5745	57.5986	45.3883	-3.10614	-4.53763	-5.19868
SA102	60	59.1179	55.0849	45.2125	44.9363	37.8817	1.44116	-2.07329	-4.0107
NL109	60	57.6351	63.3532	41.3083	3.08718	-1.67162	-3.15967	-4.09793	-5.3697
NS110	60	61.1805	64.0097	55.5923	64.9264	52.662	57.1865	53.0387	-5.07042
SA112	60	58.7373	61.9991	53.8911	60.7756	41.7409	-3.71512	-4.66374	-5.91025
SA011	150	173.659	162.392	175.018	163.967	158.124	174.848	159.206	156.69
SO024	150	164.065	165.614	171.726	162.756	157.619	174.182	158.223	149.406
NS098	150	163.062	163.667	173.534	160.284	159.859	177.221	157.86	150.999
NS099	150	177.039	166.251	168.851	153.423	157.594	177.852	157.237	152.915
NS100	150	168.889	163.197	171.914	151.674	156.936	175.675	168.425	160.937
SA101	150	159.645	165.611	177.568	166.631	156.052	166.398	157.958	151.144
SA102	150	156.834	167.229	173.456	162.168	159.599	170.118	163.773	154.249
NL109	150	156.591	166.019	174.549	163.426	157.651	167.016	166.704	154.99
NS110	150	160.99	166.972	165.478	159.116	159.03	164.134	172.882	156.567
SA112	150	157.967	167.994	170.703	154.063	160.489	168.218	170.652	161.689

## Sheet: Panel D
Community ID	Initial BPA Concentration	0	6	12	18	24	36	48	72
Mix1	60	62.3289	58.7827	55.2371	40.7576	7.33191	4.51027	4.32434	2.76955
Mix2	60	55.5624	47.0116	34.9018	27.0519	12.5711	4.43164	3.93468	2.06237
Mix3	60	59.0629	51.7816	55.7318	56.0831	48.6864	4.62383	4.44034	3.09181
Mix4	60	59.1777	52.2479	6.61607	3.13951	6.0592	6.19628	4.84487	3.54237
Mix5	60	59.2713	42.2629	6.08899	4.66065	5.96218	6.43797	4.54742	3.69455
Mix6	60	60.4734	51.9492	6.20089	2.06577	5.42855	3.75316	4.06853	2.25931
Mix7	60	59.4526	55.3873	56.2765	54.3799	37.3347	3.55224	3.91088	3.34245
Mix8	60	61.2738	48.0144	5.14083	2.78777	5.9422	7.25332	4.46711	3.26189
Mix9	60	60.851	50.9587	42.3192	24.528	6.95809	5.25864	5.45464	2.75463
Mix10	60	61.9262	41.187	7.59662	5.41968	7.7999	6.24287	6.28155	4.85528
Mix11	60	65.5416	62.2695	42.5753	3.60233	5.83376	4.48115	5.24345	2.98737
Mix12	60	63.9921	65.8783	63.8029	65.9319	65.0176	64.54	65.3013	3.21415
Mix13	60	61.7903	53.3879	46.6359	30.6959	7.37186	5.15963	8.11383	3.85568
Mix14	60	63.2521	63.2388	62.2305	60.6866	12.554	4.39088	5.72234	3.36334
Mix15	60	63.2793	64.6591	60.7405	65.8024	55.5693	4.80437	5.20776	3.48568
Mix16	60	62.8595	58.6273	32.658	3.71958	6.102	4.76943	5.27617	3.47971
Mix17	60	65.4932	60.7669	49.8249	7.7091	6.84109	5.65175	6.34104	4.23762
Mix18	60	62.63	35.7068	8.66845	5.44745	8.09953	6.77576	7.02517	6.10552
Mix19	60	66.2362	63.0864	64.2387	65.4969	59.259	7.62313	6.70095	4.98657
Mix20	60	67.1756	47.2067	12.3933	7.25862	10.3567	9.27712	8.92884	7.31697
Mix21	60	64.1718	56.5205	31.4396	3.87618	6.03807	5.53086	2.80163	5.38591
Mix22	60	66.082	15.6657	7.0728	4.86574	9.43255	7.50965	5.16331	7.59744
Mix23	60	62.2103	57.4371	35.2295	1.83586	4.43962	4.18326	1.39817	4.21809
Mix24	60	63.7159	26.5603	4.63033	2.45135	4.88144	4.79867	2.308	5.43364
Mix25	60	62.3483	24.8707	5.45586	3.26068	6.19253	5.63816	2.49513	5.48137
Mix26	60	64.1814	58.5494	54.8751	37.4464	12.5397	4.45783	1.61111	4.38674
Mix27	60	62.9134	52.3747	29.693	2.14871	4.357	3.95918	1.04973	3.88716
Mix28	60	63.7769	35.3771	5.71852	4.51889	6.23204	6.15574	3.08878	5.60865
Mix29	60	62.557	56.2628	35.4206	2.05009	3.31531	4.18326	0.630307	3.26984
Mix30	60	58.4895	33.4004	5.41833	2.93083	4.97842	5.48983	2.03376	5.7232
Mix31	60	66.4704	57.76	34.114	5.95052	6.28233	6.48712	3.05329	5.93004
Mix32	60	63.854	41.3561	5.59231	3.42731	3.80742	4.71346	1.524	4.24673
Mix33	60	61.1413	60.787	60.6538	57.9483	70.9821	58.8921	63.6955	61.3551
Mix34	60	64.4222	43.8938	7.26042	4.23664	6.17816	6.06422	3.18557	6.576
Mix35	60	63.4206	54.8668	30.2388	1.93447	4.25642	4.31896	1.68855	4.42174
Mix36	60	62.1332	56.028	51.2285	52.0585	59.3798	50.0269	21.1305	4.269
Mix37	60	63.533	49.7815	25.4187	2.15891	3.4087	4.47361	1.7692	4.51084
Mix38	60	63.6774	36.8091	6.54406	2.40375	4.28157	4.63772	2.09184	5.17907
Mix39	60	64.2874	24.3096	7.08304	1.78145	7.04025	7.01732	4.80841	7.45743
Mix40	60	64.5217	53.6566	24.2827	5.03577	5.68605	5.86855	3.22428	5.80912
Mix41	60	68.8557	49.4618	13.1926	3.23008	5.7543	5.37937	2.62741	5.61183
Mix42	60	67.4592	41.6301	12.8618	3.58034	4.44321	4.02546	1.20782	3.67396
Mix43	60	70.8558	50.2251	24.4908	2.60098	3.64219	3.85819	1.69177	6.27688
Mix44	60	67.4399	51.7549	24.8865	0.091375	3.68529	3.95918	0.852924	3.73442
Mix45	60	67.4977	54.2111	31.0609	3.01585	3.82179	4.947	1.91439	4.61267
Mix46	60	63.9214	53.5229	33.5034	1.00952	2.38856	3.05026	0.69806	3.23165
Mix47	60	67.013	32.8459	5.09085	2.7064	5.34122	5.0764	2.9565	5.69138
Mix48	60	66.2329	37.5332	4.78042	2.97164	4.59767	5.84961	2.98231	4.94678
Mix49	60	66.1205	52.3943	34.3767	2.98864	4.93891	4.2306	1.88858	4.61585
Mix50	60	67.7032	49.439	13.3325	3.41711	6.07399	5.27207	3.04361	5.96822
Mix51	60	64.8329	51.7634	49.786	23.8199	3.3495	-0.233394	5.44861	3.36089
Mix52	60	66.2864	31.2029	7.82941	5.79213	2.22067	2.05994	6.61026	4.48635
Mix53	60	64.213	22.6879	6.01352	5.27676	2.80431	2.65121	6.62973	5.08124
Mix54	60	65.2172	34.5737	9.8299	6.47364	3.44036	2.27868	7.3728	6.59258
Mix55	60	56.0372	31.1006	6.92986	3.60181	2.63656	1.70791	6.18843	4.332
Mix56	60	64.0497	68.2487	66.1606	69.2204	69.3426	66.9856	57.5059	17.601
Mix57	60	62.5276	70.9286	64.163	66.1952	64.411	51.5451	21.5478	4.07926
Mix58	60	64.03	71.0886	62.2399	66.491	64.5235	48.6399	21.0965	4.2405
Mix59	60	62.0268	70.3191	63.2517	70.426	72.1556	65.4681	65.0922	46.2949
Mix60	60	68.5341	57.6383	35.3883	11.3077	8.59433	10.0517	7.44953	6.91513
Mix61	60	66.9992	24.2216	7.61795	8.00279	4.68452	3.27325	8.67074	6.4929
Mix62	60	63.1128	32.4074	7.30914	5.97522	2.90216	1.3798	6.86336	4.93654
Mix63	60	61.7057	50.4086	43.2744	12.0918	2.75888	2.62387	6.55185	4.60211
Mix64	60	44.0803	49.2328	51.2529	38.2638	4.82431	-0.188963	5.87693	3.66958
Mix65	60	61.653	46.4914	22.3598	3.65945	0.0119521	-0.438461	4.61792	2.64702
Mix66	60	63.8473	45.632	16.2543	3.27632	0.70742	-0.588843	5.55244	2.98144
Mix67	60	62.809	49.2233	36.0176	5.68024	1.48327	0.477505	6.09109	3.74998
Mix68	60	64.2688	35.5035	10.9006	4.84955	1.34348	-0.250483	5.81527	3.26763
Mix69	60	59.7253	48.4596	48.5307	14.611	2.46881	0.504847	6.22412	3.38018
Mix70	60	65.9176	32.9154	38.2933	6.09728	2.93012	1.9574	7.00289	4.89152
Mix1	80	89.3359	77.7118	65.4873	43.6964	25.2058	6.28838	-3.04409	-5.8956
Mix2	80	82.6503	64.7713	54.7518	40.3818	5.92173	-3.74052	-6.317	-8.20268
Mix3	80	86.1992	75.3607	72.0328	60.4881	29.5713	-2.66291	-6.3706	-7.41631
Mix4	80	86.6053	73.9691	66.8538	27.9066	-2.17494	-3.07666	-5.8554	-7.51729
Mix5	80	83.7777	64.5584	49.5853	2.76372	-2.39151	-2.85743	-5.95665	-7.79572
Mix6	80	86.975	77.9501	63.8931	10.438	-5.29356	-3.85168	-5.76307	-8.53313
Mix7	80	84.7536	75.1955	69.9269	63.1856	33.6398	-3.20017	-6.82327	-8.73508
Mix8	80	85.5749	75.2114	69.6243	38.2252	-0.863134	-2.08859	-4.63736	-5.89254
Mix9	80	85.4597	67.0556	53.2512	21.8581	-1.16943	-0.547822	-4.17278	-6.17098
Mix10	80	84.2838	63.1954	55.8469	45.7966	17.1308	-0.303892	-3.96432	-6.39435
Mix11	80	88.0267	77.3528	75.7861	64.2705	37.3276	-0.0136471	-2.99942	-1.03361
Mix12	80	85.2688	80.3393	82.4252	86.7292	80.744	86.4238	79.2492	87.5837
Mix13	80	83.511	70.595	68.4543	60.8531	43.438	-1.50193	-4.57184	-6.55651
Mix14	80	86.8478	79.3798	85.0552	86.4737	79.6983	79.6401	61.1573	-6.55957
Mix15	80	85.4537	79.9739	81.4206	82.3032	76.8117	75.6076	56.8272	8.84947
Mix16	80	85.8931	80.1264	75.0716	67.2632	39.9513	1.05161	-3.65162	-6.10367
Mix17	80	86.3356	85.2067	82.6467	81.1419	67.9353	32.9477	-0.637801	-6.26584
Mix18	80	83.8505	64.4472	46.8367	6.66222	1.65219	3.4168	-1.60568	-3.72316
Mix19	80	88.4449	84.1233	85.1176	87.5852	79.7385	81.7151	79.1598	-5.90172
Mix20	80	86.8993	69.8642	60.7857	43.9485	10.5161	3.66382	0.410483	-1.56907
Mix21	80	89.8663	85.7214	80.0665	82.4989	72.3317	53.0055	-1.68013	-5.20103
Mix22	80	90.0572	71.1383	58.0683	41.6061	10.3088	3.40445	0.21393	-2.48089
Mix23	80	89.9481	85.0637	83.5265	83.3649	74.1602	47.7409	9.73783	-7.26638
Mix24	80	88.4207	76.5998	77.2243	70.7802	49.3752	3.20066	-5.33125	-7.11033
Mix25	80	87.1417	72.2884	65.8056	56.2412	38.8282	3.92628	-2.04643	-4.63191
Mix26	80	87.9873	82.0962	82.0664	79.9508	79.8344	77.136	67.2475	4.84728
Mix27	80	88.0327	80.2694	80.7217	76.0788	70.3176	44.0017	-1.6563	-4.88282
Mix28	80	85.4446	72.1073	68.5479	58.9719	46.535	2.35154	-1.55505	-4.33511
Mix29	80	90.4754	78.7189	81.2833	78.9057	75.5865	69.7224	33.8484	-7.12563
Mix30	80	87.0902	73.4036	72.4759	66.0356	56.5746	6.61876	-0.339993	-2.89396
Mix31	80	78.6448	85.2257	81.5397	73.6055	74.5208	27.6172	-0.838833	-3.42888
Mix32	80	75.1467	76.9157	66.684	57.7223	46.8889	2.46665	-0.0812738	-4.95183
Mix33	80	77.0111	84.5883	84.7529	81.8945	84.2398	81.0059	76.8399	33.7876
Mix34	80	76.7077	76.0861	71.2765	63.2749	61.7582	29.1873	-0.136037	-1.58991
Mix35	80	76.9447	81.8531	76.8029	73.9314	70.4006	21.9125	-3.10543	-5.90325
Mix36	80	78.1486	82.0218	81.1158	76.4956	83.3094	79.0517	71.2571	-6.75718
Mix37	80	76.6729	78.919	76.253	69.1258	71.8626	48.3979	-1.17958	-4.66943
Mix38	80	75.0139	71.2768	62.5216	45.0089	20.1076	-0.314428	-3.43705	-5.65447
Mix39	80	80.7367	79.4418	76.253	70.4356	69.4204	25.9231	1.76242	-1.60672
Mix40	80	81.3308	90.0181	76.8305	69.2765	54.7007	5.73706	-1.19784	-4.55849
Mix41	80	77.1975	81.3843	75.0457	70.0328	67.6195	34.4398	-2.11056	-3.8861
Mix42	80	72.8083	73.8602	65.2525	54.7399	41.1073	-0.636513	-3.54353	-6.38065
Mix43	80	76.4296	88.18	77.8473	73.3749	67.4267	7.67886	-3.95122	-5.22079
Mix44	80	74.6158	87.0131	78.2467	74.946	75.3116	46.2455	2.74816	-7.21776
Mix45	80	77.82	86.5073	79.4877	78.2481	80.824	57.5897	34.7026	-3.98696
Mix46	80	73.9996	79.4552	60.1808	3.27474	-4.56699	-3.24416	-5.56065	-7.82291
Mix47	80	73.3297	75.823	62.1622	47.5639	30.3118	2.22199	-0.933148	-3.56672
Mix48	80	76.7077	80.6424	73.4453	68.6585	71.1715	58.4382	25.9982	-3.62051
Mix49	80	77.9022	86.2273	79.8471	74.9306	79.1826	68.5592	12.0458	-4.91821
Mix50	80	78.6574	80.7402	73.5251	62.3218	42.8983	1.61499	-2.84682	-5.41914
Mix51	80	77.5356	86.7669	79.3925	74.6478	78.1691	69.098	18.447	-4.44418
Mix52	80	74.0154	78.4232	68.2261	47.3917	23.6729	1.99591	-0.741476	-2.73297
Mix53	80	73.8542	74.2278	60.9242	38.9766	8.56778	4.8761	-1.13395	-3.51965
Mix54	80	77.2607	78.3254	66.171	54.2019	46.1513	3.59085	0.317282	-2.31609
Mix55	80	73.9964	75.533	67.664	60.7968	59.9539	49.6645	5.04214	-2.76995
Mix56	80	74.9476	86.976	81.6657	77.667	82.1298	83.214	79.9675	32.5672
Mix57	80	74.9033	85.6641	82.9559	79.9483	85.9277	85.7659	84.6528	79.16
Mix58	80	76.2116	85.9946	83.8437	78.6017	84.685	84.1493	78.6441	22.3806
Mix59	80	79.0682	85.4382	83.045	76.9352	85.7284	84.4033	82.9034	39.449
Mix60	80	80.7272	73.4521	61.5662	49.9036	38.3129	5.99101	3.02502	0.497838
Mix61	80	77.3737	68.9348	55.2957	27.4282	4.17255	4.08052	-1.76379	-1.84737
Mix62	80	74.9769	73.546	70.9523	60.1634	46.9096	0.421801	-3.95756	-5.0728
Mix63	80	79.8075	79.6447	76.3985	63.719	44.097	2.07287	-2.53307	-3.23553
Mix64	80	76.1351	81.319	81.3511	76.3667	80.0328	32.9877	-6.81305	-6.99853
Mix65	80	81.3457	84.1176	80.89	78.6327	82.2333	70.7076	60.0563	-4.41955
Mix66	80	78.2941	78.5654	58.9752	3.75721	-3.67895	-2.86835	-7.30852	-7.16185
Mix67	80	83.0413	77.8182	79.0226	69.1594	64.1301	16.6898	-6.65985	-6.76717
Mix68	80	77.1606	72.5671	64.2655	43.5664	9.17599	-0.992545	-5.80581	-6.47457
Mix69	80	78.0872	74.0511	77.4865	59.7046	36.4839	-1.04049	-6.54902	-7.03936
Mix70	80	79.894	87.2932	84.5111	73.1366	59.5648	1.57545	-4.89309	-2.57888
Mix1	100	98.5688	91.2598	71.7434	65.6854	54.5642	32.9123	13.191	5.44072
Mix2	100	97.5018	95.0409	69.0273	67.9629	64.3875	66.735	64.9244	67.2809
Mix3	100	96.4409	93.4702	87.9046	88.7773	85.4962	86.4746	90.2704	94.9801
Mix4	100	100.579	92.7495	64.8792	31.9391	7.57266	3.22985	2.70217	4.54033
Mix5	100	100.512	88.9564	50.1653	22.8691	5.60629	4.0366	3.03267	4.42956
Mix6	100	99.1023	99.0443	78.2596	28.5321	5.53829	4.30755	2.05051	4.10859
Mix7	100	97.4654	94.9539	77.8439	77.4084	74.8908	79.8501	81.7084	80.3522
Mix8	100	99.5783	92.6113	71.0782	14.0005	5.12462	3.75652	3.06073	5.20497
Mix9	100	99.5085	90.3318	67.0318	58.1723	42.4855	14.2991	5.07182	6.00595
Mix10	100	101.991	78.1867	55.807	46.2509	13.0241	4.15229	3.39124	4.61986
Mix11	100	98.0747	88.3707	63.6782	66.6044	50.6371	19.511	5.72036	6.06276
Mix12	100	98.7446	106.033	105.421	108.651	101.36	109.411	110.687	115.203
Mix13	100	98.396	93.0708	91.677	91.4455	81.7476	88.2829	82.9276	88.9727
Mix14	100	96.9441	104.108	68.7224	69.1382	62.3815	52.8863	20.6056	5.40948
Mix15	100	98.487	100.516	70.798	74.8104	70.9326	76.8758	75.9963	79.111
Mix16	100	95.5557	99.0323	89.8016	89.0429	80.9883	65.1733	35.2257	7.98568
Mix17	100	96.1105	94.9208	95.8159	95.4539	95.6595	97.8879	84.9418	91.316
Mix18	100	96.5773	88.1935	54.5444	18.3386	8.21583	5.95759	4.84109	6.70184
Mix19	100	101.352	101.525	99.0032	98.1343	99.6602	98.0523	90.5978	94.8409
Mix20	100	101.142	96.3263	60.5802	45.042	28.9986	8.76752	7.22634	9.33485
Mix21	100	110.548	102.473	91.0667	89.9555	89.7601	81.4728	51.4562	11.1856
Mix22	100	108.387	93.5294	74.4115	71.5572	69.109	56.4531	14.1747	13.1679
Mix23	100	109.528	96.9854	89.48	92.1287	78.7061	88.3113	65.9414	36.7542
Mix24	100	106.256	89.2176	76.864	70.5122	63.996	60.7531	41.5808	9.85912
Mix25	100	108.982	90.5678	74.7538	70.6234	67.5644	59.8863	32.0429	10.9856
Mix26	100	105.389	104.159	83.142	87.6111	89.1383	77.0867	66.0066	8.31343
Mix27	100	103.484	96.5201	80.1822	80.6246	79.7419	64.6549	24.2678	8.21838
Mix28	100	102.342	83.6416	76.5617	72.8733	73.6294	67.8587	60.851	12.6392
Mix29	100	106.637	100.944	92.0897	92.0552	86.1686	88.4412	78.4279	55.1654
Mix30	100	105.693	95.5577	84.9963	76.6886	78.9303	64.4732	18.2919	10.4722
Mix31	100	112.81	94.4023	84.3071	89.4266	88.0779	78.5089	31.0548	10.1003
Mix32	100	102.9	88.5373	75.9863	71.7756	65.2172	48.2936	9.26928	9.72107
Mix33	100	103.028	100.556	92.6736	95.7308	94.3316	96.2658	65.1858	18.5415
Mix34	100	102.072	94.1261	90.6658	82.9168	78.8106	74.3062	60.7841	11.7553
Mix35	100	106.31	100.594	83.9383	87.7566	81.5217	76.6252	50.8607	11.1709
Mix36	100	101.215	92.7504	85.8534	85.5184	82.5806	81.7304	69.4793	8.18416
Mix37	100	101.702	90.911	87.2642	74.6971	70.0864	63.9185	31.8222	9.28639
Mix38	100	100.865	86.162	83.4356	78.7416	71.6606	63.4453	13.6753	9.71662
Mix39	100	100.736	86.097	77.0221	60.239	62.6273	60.104	39.8651	11.84
Mix40	100	102.659	85.0252	91.6501	86.0793	86.329	75.8034	25.3077	9.22816
Mix41	100	98.4807	100.983	90.361	74.7998	68.2621	69.7978	61.2829	13.0842
Mix42	100	96.8166	95.3034	82.5615	68.0295	61.0462	49.9646	15.0753	8.06672
Mix43	100	98.6633	97.3796	93.7734	78.5569	73.3734	57.0538	15.4329	8.2318
Mix44	100	97.8215	101.883	98.7571	81.8364	74.137	78.3492	68.6445	36.0059
Mix45	100	98.5724	103.233	94.111	82.4909	74.118	75.7873	68.5286	27.7653
Mix46	100	99.2535	100.152	88.9952	58.4133	26.7057	4.86201	4.03403	4.20042
Mix47	100	97.3035	95.424	83.2179	64.8356	59.2514	46.9894	16.597	9.02408
Mix48	100	96.8509	93.2299	87.8267	67.5786	62.5434	48.1963	11.0192	9.48311
Mix49	100	98.3549	100.519	93.8431	75.7863	69.3795	56.2109	13.3055	7.27494
Mix50	100	92.805	92.9897	89.3005	68.4766	63.1666	41.5948	8.73988	9.71001
Mix51	100	104.425	93.4729	96.1808	71.3514	68.085	54.1153	30.7258	7.12474
Mix52	100	104.464	92.1526	84.8218	60.5046	53.3221	34.5662	11.0515	9.05896
Mix53	100	103.124	87.1884	80.393	54.63	50.3451	37.8927	18.1793	9.32407
Mix54	100	100.502	93.5402	92.5646	61.1441	56.2802	46.8723	27.7029	9.85971
Mix55	100	101.637	94.404	86.3542	65.8651	62.3193	60.7414	50.1563	19.6074
Mix56	100	104.444	100.746	102.802	100.114	102.639	100.515	89.9694	5.44985
Mix57	100	104.433	98.9182	100.353	98.066	103.23	104.107	92.5038	5.55452
Mix58	100	105.586	98.3231	100.785	98.1594	101.132	100.678	95.7899	25.5931
Mix59	100	105.037	100.018	89.6572	97.6459	98.3669	95.6869	63.1954	4.98806
Mix60	100	107.007	80.835	71.0281	62.4469	54.7346	24.7681	15.2235	12.7092
Mix61	100	108.04	85.1098	79.2911	69.6734	60.5708	31.1347	13.1047	9.64905
Mix62	100	105.017	87.6129	90.619	84.5093	81.1408	57.4152	9.61556	5.35133
Mix63	100	105.882	92.0871	92.9617	81.45	64.7658	9.69567	12.1721	5.66227
Mix64	100	104.111	94.2245	94.2529	94.7453	92.248	95.2852	94.1754	80.549
Mix65	100	105.034	97.2062	95.5541	93.516	95.142	94.9583	76.2192	2.66372
Mix66	100	105.157	92.8517	87.3876	57.0566	10.7938	3.18257	8.2675	4.64018
Mix67	100	101.362	93.7159	94.1032	91.5584	91.7855	70.3359	18.2876	4.5786
Mix68	100	103.356	75.2239	71.5373	63.0227	58.0301	45.1891	14.8904	4.66788
Mix69	100	105.243	90.6012	77.8202	66.4119	28.3862	2.2497	6.90675	4.80026
Mix70	100	107.597	97.6151	92.792	91.0107	83.5337	24.2539	10.3356	5.55144
Mix1	125	125.266	123.611	115.649	104.94	90.062	20.4775	8.42955	9.06851
Mix2	125	125.668	125.547	120.748	114.729	115.204	99.0743	69.4983	17.2349
Mix3	125	123.87	124.252	118.308	117.67	120.359	123.736	123.697	130.527
Mix4	125	126.926	122.559	121.828	122.119	121.706	122.548	127.288	131.798
Mix5	125	121.954	123.909	119.365	118.671	118.395	127.133	122.659	133.414
Mix6	125	126.164	115.65	118.813	117.922	112.765	118.937	124.426	128.621
Mix7	125	112.648	122.015	117.911	114.631	112.188	93.4676	98.6667	57.9638
Mix8	125	128.691	114.637	111.185	105.38	90.1809	32.3686	9.51389	11.0668
Mix9	125	123.556	118.871	113.338	113.312	111.131	115.527	118.219	122.512
Mix10	125	120.291	110.344	99.1043	96.2728	101.094	105.441	100.848	113.908
Mix11	125	129.321	125.426	117.185	123.891	123.014	121.411	115.612	103.222
Mix12	125	128.297	122.034	118.453	120.042	115.816	125.995	123.986	128.066
Mix13	125	126.863	129.62	122.927	127.133	125.181	130.532	125.704	137.701
Mix14	125	132.698	126.781	126.374	129.069	122.54	126.515	132.247	135.011
Mix15	125	121.437	120.508	119.328	118.689	116.24	121.152	120.963	129.539
Mix16	125	126.265	119.258	108.253	110.205	100.816	98.6882	95.6033	49.5946
Mix17	125	119.4	121.963	122.002	124.313	122.018	111.681	130.925	131.851
Mix18	125	126.79	122.032	125.218	125.658	123.371	119.624	129.335	135.399
Mix19	125	123.844	118.737	114.835	118.73	115.28	120.743	112.188	127.089
Mix20	125	126.206	118.675	113.724	107.297	110.522	113.874	96.4628	70.2933
Mix21	125	127.455	129.639	126.383	122.19	119.833	122.926	117.604	113.391
Mix22	125	125.394	126.348	121.709	123.641	121.837	126.252	126.931	132.386
Mix23	125	127.825	129.375	113.01	111.685	106.758	109.44	103.537	85.8819
Mix24	125	129.288	125.857	119.56	124.269	117.188	121.463	121.644	122.804
Mix25	125	123.756	123.989	119.814	121.91	115.199	123.721	125.763	114.701
Mix26	125	125.653	119.76	108.925	116.31	109.358	111.271	118.119	121.441
Mix27	125	113.362	118.543	113.12	110.317	109.303	103.116	116.911	120.659
Mix28	125	124.453	117.528	102.659	124.386	116.876	117.079	118.196	129.341
Mix29	125	129.655	119.403	114.055	110.396	108.161	115.651	109.914	120.447
Mix30	125	127.36	120.499	116.307	113.974	108.549	123.42	112.085	127.379
Mix31	125	131.329	120.186	125.012	119.857	125.287	128.382	119.078	109.092
Mix32	125	125.053	126.116	123.575	122.45	126.327	129.075	128.895	136.7
Mix33	125	126.297	121.877	120.017	118.358	119.782	121.84	112.587	103.173
Mix34	125	125.282	114.384	121.674	120.021	117.404	118.236	118.41	123.787
Mix35	125	124.596	127.94	126.884	126.675	124.684	132.625	127.321	142.18
Mix36	125	125.045	119.813	119.868	126.065	113.173	120.825	124.271	126.335
Mix37	125	120.029	126.147	116.895	112.562	113.095	110.562	120.275	119.458
Mix38	125	125.125	112.571	113.482	115.067	113.724	107.329	110.241	114.63
Mix39	125	127.684	121.814	115.376	116.205	116.814	121.341	118.291	127.199
Mix40	125	126.04	113.341	119.736	115.284	120.398	118.754	114.325	130.821
Mix41	125	125.198	115.077	116.924	120.311	105.95	109.691	96.9874	49.4693
Mix42	125	119.096	113.592	119.614	126.59	111.845	123.978	114.584	94.2781
Mix43	125	126.219	112.176	120.867	128.893	110.974	119.982	110.447	9.67135
Mix44	125	124.913	114.617	120.745	129.57	111.959	127.011	120.466	121.84
Mix45	125	126.681	107.697	120.258	123.734	108.274	118.944	97.997	69.2298
Mix46	125	124.096	120.546	123.037	121.5	98.7548	46.935	6.75968	5.05175
Mix47	125	120.774	116.097	118.4	121.45	102.893	87.179	14.1717	9.39137
Mix48	125	127.043	110.132	117.488	127.865	109.737	121.432	119.224	113.476
Mix49	125	122.737	115.549	91.9595	131.193	114.074	129.385	124.012	110.902
Mix50	125	123.136	108.154	116.889	121.617	110.471	119.517	113.206	102.509
Mix51	125	129.229	122.332	121.348	134.912	112.564	110.135	74.2819	9.20366
Mix52	125	127.981	112.354	112.061	121.727	104.075	96.4352	72.5259	18.9869
Mix53	125	116.963	112.122	113.679	115.265	94.5725	61.283	10.052	11.5771
Mix54	125	126.767	110.944	96.9234	122.409	107.06	110.228	88.5285	12.977
Mix55	125	126.712	109.269	114.665	124.744	105.512	114.052	102.046	84.3422
Mix56	125	126.442	126.947	129.485	138.171	118.279	129.797	132.305	131.044
Mix57	125	125.414	126.748	129.352	135.116	114.141	130.406	133.771	125.056
Mix58	125	124.495	122.96	120.445	133.389	110.342	111.743	127.257	130.016
Mix59	125	127.164	125.72	126.526	137.086	118.599	127.752	116.61	129.425
Mix60	125	129.653	112.675	115.315	119.222	105.297	107.228	66.0965	61.8168
Mix61	125	127.634	128.047	122.331	116.949	110.65	104.428	96.0334	55.1141
Mix62	125	124.309	128.555	125.033	116.933	111.641	107.251	117.588	119.688
Mix63	125	128.275	134.899	130.289	123.248	111.26	110.992	112.262	100.678
Mix64	125	127.391	132.975	127.737	120.695	117.495	126.227	135.741	138.156
Mix65	125	129.501	129.271	120.095	117.747	117.082	126.856	122.285	126.228
Mix66	125	126.45	134.725	130.827	132.502	117.315	111.608	113.398	100.007
Mix67	125	126.984	133.837	127.145	127.278	118.32	115.271	123.435	120.833
Mix68	125	123.644	129.404	109.021	125.194	116.938	104.126	121.795	117.074
Mix69	125	125.286	134.319	115.864	129.587	117.302	95.5009	124.818	88.2461
Mix70	125	131.036	130.162	126.915	125.435	119.377	124.574	131.159	124.848
Mix1	150	136.912	148.138	139.128	163.173	156.141	130.407	45.8568	6.89882
Mix2	150	147.677	144.246	140.048	157.492	154.156	149	153.879	147.419
Mix3	150	146.044	138.579	137.068	157.874	153.683	149.408	150.234	150.636
Mix4	150	140.571	154.798	128.394	160.345	151.303	146.73	147.248	140.517
Mix5	150	138.845	148.096	133.024	151.854	143.19	138.481	143.19	136.908
Mix6	150	145.766	147.555	129.421	157.719	153.153	152.165	154.004	135.127
Mix7	150	141.352	150.766	139.878	153.362	154.311	153.321	155.73	149.468
Mix8	150	141.63	142.327	130.504	155.76	142.576	146.501	151.56	142.405
Mix9	150	145.66	150.952	132.041	155.223	145.355	118.952	65.3193	10.2497
Mix10	150	140.762	140.87	123.171	144.424	146.124	138.424	141.298	132.068
Mix11	150	143.556	137.628	145.092	161.658	156.769	152.815	157.934	118.43
Mix12	150	141.659	147.429	143.708	159.523	157.225	151.519	159.322	151.487
Mix13	150	146.489	130.094	141.405	156.009	145.628	145.524	152.962	144.243
Mix14	150	150.826	152.588	143.851	156.904	151.391	158.335	148.649	127.311
Mix15	150	151.368	151.573	143.615	158.419	148.518	154.244	157.081	153.472
Mix16	150	148.393	141.035	141.465	157.279	150.523	148.625	149.959	90.7653
Mix17	150	141.898	148.517	144.745	160.81	156.354	150.516	152.495	110.998
Mix18	150	140.659	142.323	135.808	149.329	138.319	133.744	127.985	27.0311
Mix19	150	143.898	143.004	143.711	163.433	155.503	154.25	156.841	101.31
Mix20	150	147.005	152.065	134.164	149.751	144.889	144.082	141.89	83.1362
Mix21	150	159.057	168.57	155.642	145.456	152.946	108.202	32.6807	11.1944
Mix22	150	158.978	165.478	145.092	133.199	140.624	129.279	61.7301	15.6806
Mix23	150	160.683	168.838	149.957	147.824	151.386	147.61	155.724	160.383
Mix24	150	156.072	162.466	141.859	141.441	134.986	140.722	147.327	130.715
Mix25	150	152.436	167.915	145.381	138.523	143.873	140.759	146.729	100.179
Mix26	150	150.855	166.552	155.276	149.816	141.228	148.36	161.013	77.7746
Mix27	150	149.844	165.507	151.065	142.304	158.21	136.962	73.0175	10.8821
Mix28	150	154.616	160.666	142.027	139.718	140.853	138.352	147.482	130.264
Mix29	150	147.406	164.513	146.288	142.414	151.501	148.157	160.387	158.673
Mix30	150	134.712	160.918	145.275	142.197	149.054	144.924	151.822	69.4754
Mix31	150	158.338	163.149	149.133	148.145	153.977	140.61	79.8187	11.1855
Mix32	150	156.649	159.145	141.473	140.853	144.088	126.561	30.0127	10.0223
Mix33	150	165.887	165.067	146.864	149.135	150.926	155.404	157.047	151.036
Mix34	150	160.449	157.736	136.14	142.097	140.378	135.788	123.196	13.2975
Mix35	150	156.869	153.693	145.198	138.896	145.009	144.674	152.418	116.479
Mix36	150	146.339	160.653	147.427	147.165	150.524	149.971	135.83	107.353
Mix37	150	150.007	159.256	142.908	138.586	150.953	121.284	105.64	11.7128
Mix38	150	140.49	154.684	139.303	111.078	133.778	138.681	140.524	89.1384
Mix39	150	149.632	156.88	139.796	135.928	139.395	127.109	65.1766	13.2611
Mix40	150	141.669	163.696	144.188	141.022	148.272	147.422	147.763	144.557
Mix41	150	149.657	161.298	148.698	141.424	149.273	134.367	113.854	10.1143
Mix42	150	149.468	159.956	146.348	138.219	144.978	139.299	147.381	157.52
Mix43	150	152.208	160.267	147.449	139.809	147.179	131.264	117.015	29.9217
Mix44	150	143.4	159.725	147.634	143.479	136.756	146.982	147.83	23.5777
Mix45	150	152.262	161.285	146.885	139.009	149.29	137.706	109.026	9.28806
Mix46	150	148.865	161.771	148.265	146.379	130.082	145.335	146.08	89.8203
Mix47	150	147.318	156.248	139.234	134.533	141.395	132.361	65.6077	12.2538
Mix48	150	149.757	153.346	141.98	141.139	140.744	137.304	135.823	104.739
Mix49	150	145.948	161.285	128.695	142.865	146.731	143.04	156.648	163.511
Mix50	150	136.537	159.002	145.558	138.623	145.721	144.44	145.853	58.8324
Mix51	150	149.074	161.35	151.636	149.136	152.504	127.076	52.8269	7.42146
Mix52	150	148.18	153.435	140.82	134.487	142.13	120.12	80.2134	11.3793
Mix53	150	149.904	150.637	133.874	138.143	140.059	118.71	19.7011	11.7438
Mix54	150	153.113	158.019	143.2	143.093	134.974	126.377	79.2093	13.1066
Mix55	150	146.273	154.053	133.959	141.736	139.9	129.457	96.3808	11.8399
Mix56	150	151.765	160.047	151.109	150.177	156.948	151.363	161.532	143.863
Mix57	150	147.773	162.447	152.224	149.095	161.067	155.048	162.73	167.504
Mix58	150	149.07	160.973	149.281	150.849	148.369	155.292	157.662	161.883
Mix59	150	149.92	162.896	147.016	145.876	153.789	152.721	159.275	165.4
Mix60	150	148.313	158.063	148.525	146.426	141.783	35.7642	12.8999	11.1326
Mix61	150	161.705	150.396	142.92	143.056	144.462	143.218	111.194	14.3087
Mix62	150	157.047	151.28	143.315	139.969	144.07	145.486	134.976	89.6618
Mix63	150	158.442	156.474	150.508	146.539	152.646	147.439	85.4064	9.33857
Mix64	150	155.683	153.893	152.535	152.967	154.836	152.214	153.728	129.815
Mix65	150	155.105	153.078	152.654	138.038	151.742	153.86	137.012	31.3534
Mix66	150	154.727	155.702	154.246	144.199	151.964	153.238	152.088	151.323
Mix67	150	157.122	155.598	144.273	138.847	145.55	128.535	49.4121	6.43878
Mix68	150	152.462	150.887	141.693	141.37	144.243	145.332	144.283	145.239
Mix69	150	154.551	153.416	147.925	138.422	150.259	123.502	137.736	86.9151
Mix70	150	156.268	156.189	154.8	134.91	152.496	148.585	147.865	140.636
