# Supplementary material for: Epistatic interactions inform rational design of synthetic microbial communities for bioremediation
Source: Nat Microbiol. 2026 Jun 29;11(7):1995–2007. doi: 10.1038/s41564-026-02386-4 (PMC13323053; doi:10.1038/s41564-026-02386-4)
Supplement: Supplementary file 5 — Raw data for Fig. 2 (raw AUC values, imputation results, and PCA components). [file 41564_2026_2386_MOESM5_ESM.xlsx]

## Sheet: Panel B
Community ID	60	80	100	125	150
Mix1	1335.78	1411.52	1914.83	3480.46	7496.94
Mix1	1357.89	1720.79	3798.35	4035.22	6486.53
Mix2	1151.11	1016.67	4893.67	8868.89	10866.9
Mix2	1013.63	990.63	5188.35	8918.96	10749.1
Mix3	1717.87	1438.87	6752.57	8778.94	10496.9
Mix3	1821.05	1633.94	6211.48	9096.11	10647.7
Mix4	802.495	926.227	1420.78	7361.81	10625
Mix4	813.822	1113.96	1877.58	6774.5	10459.2
Mix5	727.151	660.212	1577.44	8426.71	10111.1
Mix5	778.835	732.181	1382.79	8430.05	10259.2
Mix6	705.069	844.001	1577.02	6562.22	10568.3
Mix6	768.843	905.232	1863.12	5891.11	10718.5
Mix7	1582.82	1725.53	5906.29	9013.79	10939.1
Mix7	1744.71	1356.12	5815.37	9023.23	10887.9
Mix8	792.816	1087.83	1429.51	8707.19	10523.3
Mix8	766.283	1248.32	1717.75	8728.9	10425.9
Mix9	1169.21	949.068	2570.87	3848.52	7223.23
Mix9	1123.49	937.148	2047.26	3906.27	6978.04
Mix10	830.141	1114.45	1831.32	7914.41	10072
Mix10	824.745	1374.2	1510.61	7190.59	9882.91
Mix11	1105.19	1780.84	2139.02	8202.5	10656.6
Mix11	1062.44	1895.01	2804.44	8738.93	10554.6
Mix12	3903.66	5953.51	7822.73	9330.72	11064.8
Mix12	3974.92	6034.57	7810.95	9202.81	11030.8
Mix13	1290.5	1713.17	5798.29	8921.73	10418.4
Mix13	1290.04	1610.62	6817.39	8572.73	10673
Mix14	1596.54	4413.21	3306.19	8784.36	10459.6
Mix14	1634.92	4508.95	3442.86	9105.75	10817.4
Mix15	2043.6	4219.24	4819.79	8604.28	10989.4
Mix15	2017.19	4673.21	6480.96	8428.17	11075.5
Mix16	989.772	1637.95	3115.32	8914.86	10131
Mix16	1025.2	2013.35	5274.27	8826.91	9890
Mix17	1165.68	2703.35	5953.6	9362.99	10555.5
Mix17	1235.65	2642.85	7378.02	9263.16	10325.2
Mix18	844.163	885.096	1502.13	6184.08	8446.02
Mix18	837.337	997.942	1636.24	7441.29	8483.26
Mix19	2138.86	4831.29	6336.99	9117.05	10073
Mix19	2182.95	4885.86	7539.91	9115.87	10770.9
Mix20	1051.46	1401.52	2292.48	7399.13	9514.47
Mix20	1060.01	1469.4	1954.33	7316.53	9768.59
Mix21	972.557	2996.94	4742.05	8795.63	6269.27
Mix21	986.055	2910.49	5015.08	8570.01	7116.14
Mix22	718.244	1398.65	3484.59	7593.63	7317.01
Mix22	727.734	1406.87	3464.86	7758.87	7194.64
Mix23	913.374	3285.06	4446.51	8772.42	11258
Mix23	925.798	2934.93	6345.96	8681.83	11028.3
Mix24	577.063	1809.9	3889.37	8252.13	10403.4
Mix24	625.466	2018.87	3930.82	8078.67	10130.2
Mix25	616.098	1677.65	3865	8090.35	10223.2
Mix25	629.198	1785.52	3690.86	8384	9767.68
Mix26	1318.86	4642.5	5021.77	8960.22	10213.8
Mix26	1372.66	4640.31	4939.83	9222.41	10116.9
Mix27	849.259	2858.37	3806.04	8777.58	7644.49
Mix27	843.346	2659.61	3960.75	8785.33	7785.75
Mix28	724.647	1755.4	4456.48	8184.43	10444.8
Mix28	711.107	1886.84	4402.41	8515.24	10083.3
Mix29	887.772	3637.08	6162.42	8302.98	11296.8
Mix29	873.613	3854.09	5719.46	8851.51	10891
Mix30	632.623	1895.39	3699.33	8291.61	9728.72
Mix30	651.249	2265.63	3899.68	8690.06	9754.37
Mix31	1073.04	2574.64	3989.08	8756.35	8005.62
Mix31	1020.69	2673.37	4735.4	8653.63	7757.67
Mix32	639.316	1869.47	3241.54	8288.44	6670.12
Mix32	686.759	1778.7	3111.41	8401.86	6519.46
Mix33	4500.64	4651.85	5381	9377.25	11363
Mix33	4475.53	5862.64	5504.73	9371.5	10890
Mix34	786.024	2446.31	4774.5	8343.12	8501.17
Mix34	794.453	2310.67	4722.72	8530.4	8233.12
Mix35	875.78	2327.42	4634.95	8661.76	10818.4
Mix35	896.404	2464.93	4675.86	8671.18	9741.15
Mix36	2686.14	4401.55	4826.61	9237.62	10469.1
Mix36	2731.07	4742.83	5095.8	9271.08	9646.96
Mix37	805.39	2663.59	3416.59	8517.54	8085.68
Mix37	844.792	2788.57	4392.16	8691.68	7815.46
Mix38	633.381	1011.35	3499.38	8756.69	9952.12
Mix38	685.743	1679.37	3623.97	8825.25	8686.14
Mix39	704.323	2330.27	3217.75	8058.77	7408.74
Mix39	726.712	2764.32	4356.06	8128.13	6904.65
Mix40	892.314	2276.09	4094.21	8486.87	10640.5
Mix40	989.205	2015.17	4180.55	8722.38	10592.2
Mix41	809.992	2460.82	3814.76	6589.88	8729.5
Mix41	855.71	2594.38	5393.92	7607.55	7838.7
Mix42	727.675	1642.05	2783.06	7977.2	10582.5
Mix42	682.192	1564.99	3782.87	8431.32	10687.6
Mix43	899.594	2348.92	3102.31	7062.97	8389.47
Mix43	823.048	2112.92	4169.35	7122.91	8624.32
Mix44	786.698	2633.49	4450.38	8665.37	8930.96
Mix44	820.422	3087.88	6076.45	8787.77	9216.41
Mix45	892.238	3579.76	4296.12	7611.06	8225.4
Mix45	939.346	3808.66	5939.76	7362.28	8194.3
Mix46	817.947	782.691	1948.11	4137.48	9798.43
Mix46	840.902	828.237	2461.57	4256.71	9815.84
Mix47	676.897	1962.31	2666.97	4753.47	7279.16
Mix47	673.901	1184	3846.92	4922.47	7142.67
Mix48	683.225	3177.93	2795.39	8256.65	9228.58
Mix48	706.83	3487.92	3676.11	8676.53	10139.6
Mix49	929.729	3319.04	3047.77	8508.22	10846.7
Mix49	913.313	3426.75	4035.63	8577.26	10860.8
Mix50	844.56	1764.7	2772.05	8121.34	9540.86
Mix50	844.592	1884.67	3476.93	8169.89	9348.77
Mix51	1129.03	3140.65	2873.23	6471.74	8132.76
Mix51	1095.9	3837.08	4686.8	6411.16	6181.94
Mix52	631.499	1453.06	2351.31	5507.12	8620.25
Mix52	739.165	1701.26	3529.88	6668.87	6015.75
Mix53	649.994	1442.25	2242.46	4223.46	6057.85
Mix53	617.749	1236.37	3736.69	4383.93	6274.62
Mix54	782.947	1890.42	2526.88	6325.07	7487.25
Mix54	759.14	1830.26	4415.04	6469.88	7391.86
Mix55	594.474	2742.32	3236.56	7665.89	7683.54
Mix55	656.536	2535.74	5188.49	7612.85	7730.1
Mix56	3978.14	5207.11	5753.68	9095.92	11229.4
Mix56	4198.17	5334.2	6146.48	9550.17	10942.8
Mix57	2949.63	5988.27	5924.63	8975.66	11559.1
Mix57	3111.08	5996.39	6090.15	9472.81	11391.4
Mix58	2876.71	4889.59	6188.51	8513.12	11494.2
Mix58	3095.34	5461.2	6311.56	9125.01	10892.1
Mix59	4601.63	5569.86	5037.62	8628.54	11344.6
Mix59	4542.92	5349.66	5502.3	9311.39	11161.4
Mis60	1173.89	2009.22	2789.14	4801.46	5263.32
Mix60	1319.41	1648.48	2857.35	8474.89	5204.74
Mix61	762.843	1133.84	3011.15	7998.38	6924.27
Mix61	748.115	1215.51	2986.83	6453.27	8258.34
Mix62	694.173	1703.39	3508.46	8443.19	9557.34
Mix62	683.716	1792.69	3587.62	8438.15	9695.63
Mix63	1058.86	1830.36	2884.33	8015.81	8108.25
Mix63	1039.62	1960.28	2921.52	8539.25	7869.59
Mix64	1159.11	2470.74	6490.17	9249.44	11101.7
Mix64	1152.31	2673.58	6803.97	9438.55	10435.1
Mix65	709.863	4354.42	5306.07	8991.94	9459.68
Mix65	749.65	4290.48	5558.83	8774.16	8905.11
Mix66	730.186	775.601	2095.7	8205.37	10978.6
Mix66	704.892	819.685	2062.46	8602.74	10919.5
Mix67	943.227	2228.77	4294.88	8771.48	7770.03
Mix67	872.118	2134.21	3774.26	8889.44	6075.44
Mix68	691.188	1158.25	3018.79	8342.09	10445.7
Mix68	615.412	1246.44	2895.92	8561.51	10440.7
Mix69	1043.9	1619.84	2346.63	7542.12	10164.4
Mix69	1015.41	1610.61	2031.62	8781.64	8753.26
Mix70	890.287	2138.92	3440.82	8990.44	10718.9
Mix70	902.111	2151.67	3172.8	9242.55	10578.8

## Sheet: Panel C
Principal Component	Percent Explained Variance
1	0.54541
2	0.205147
3	0.136917
4	0.0663799
5	0.0461468

## Sheet: Panel D
LOO Iteration	measured	predicted	Community ID	Technical Replicate #	Initial BPA Concentration
1	3.12573	2.70722	Mix1	Rep1	60
2	3.13287	2.83235	Mix1	Rep2	60
3	3.14969	3.15721	Mix1	Rep1	80
4	3.23573	3.35238	Mix1	Rep2	80
5	3.28213	3.4869	Mix1	Rep1	100
6	3.5796	3.53396	Mix1	Rep2	100
7	3.54164	3.84568	Mix1	Rep1	125
8	3.60587	3.84122	Mix1	Rep2	125
9	3.87488	3.77506	Mix1	Rep1	150
10	3.81201	3.80267	Mix1	Rep2	150
11	3.06112	2.99206	Mix2	Rep1	60
12	3.00588	2.99751	Mix2	Rep2	60
13	3.00718	3.41014	Mix2	Rep1	80
14	2.99591	3.40549	Mix2	Rep2	80
15	3.68963	3.48013	Mix2	Rep1	100
16	3.71503	3.46391	Mix2	Rep2	100
17	3.94787	3.92967	Mix2	Rep1	125
18	3.95031	3.92478	Mix2	Rep2	125
19	4.0361	4.00082	Mix2	Rep1	150
20	4.03137	4.00064	Mix2	Rep2	150
21	3.23499	3.07338	Mix3	Rep1	60
22	3.26032	3.08162	Mix3	Rep2	60
23	3.15802	3.55367	Mix3	Rep1	80
24	3.21324	3.54607	Mix3	Rep2	80
25	3.82947	3.5725	Mix3	Rep1	100
26	3.79319	3.59616	Mix3	Rep2	100
27	3.94344	3.94655	Mix3	Rep1	125
28	3.95886	3.95141	Mix3	Rep2	125
29	4.02106	3.99294	Mix3	Rep1	150
30	4.02726	4.00093	Mix3	Rep2	150
31	2.90444	2.7688	Mix4	Rep1	60
32	2.91053	2.82085	Mix4	Rep2	60
33	2.96672	3.04344	Mix4	Rep1	80
34	3.04687	3.1034	Mix4	Rep2	80
35	3.15253	3.42876	Mix4	Rep1	100
36	3.2736	3.44579	Mix4	Rep2	100
37	3.86698	3.8894	Mix4	Rep1	125
38	3.83088	3.89447	Mix4	Rep2	125
39	4.02633	3.9663	Mix4	Rep1	150
40	4.0195	3.94357	Mix4	Rep2	150
41	2.86162	2.75381	Mix5	Rep1	60
42	2.89145	2.74729	Mix5	Rep2	60
43	2.81968	3.08292	Mix5	Rep1	80
44	2.86462	3.06288	Mix5	Rep2	80
45	3.19795	3.39418	Mix5	Rep1	100
46	3.14076	3.41376	Mix5	Rep2	100
47	3.92566	3.8636	Mix5	Rep1	125
48	3.92583	3.86719	Mix5	Rep2	125
49	4.0048	4.00669	Mix5	Rep1	150
50	4.01112	4.0073	Mix5	Rep2	150
51	2.84823	2.75889	Mix6	Rep1	60
52	2.88584	2.77781	Mix6	Rep2	60
53	2.92634	3.03759	Mix6	Rep1	80
54	2.95676	3.07723	Mix6	Rep2	80
55	3.19784	3.3904	Mix6	Rep1	100
56	3.27024	3.39837	Mix6	Rep2	100
57	3.81705	3.88958	Mix6	Rep1	125
58	3.7702	3.8986	Mix6	Rep2	125
59	4.02401	3.93572	Mix6	Rep1	150
60	4.03014	3.90841	Mix6	Rep2	150
61	3.19943	3.08042	Mix7	Rep1	60
62	3.24172	3.04969	Mix7	Rep2	60
63	3.23692	3.50779	Mix7	Rep1	80
64	3.1323	3.52032	Mix7	Rep2	80
65	3.77131	3.58693	Mix7	Rep1	100
66	3.76458	3.5671	Mix7	Rep2	100
67	3.95491	3.95351	Mix7	Rep1	125
68	3.95536	3.95093	Mix7	Rep2	125
69	4.03898	3.9973	Mix7	Rep1	150
70	4.03694	4.00196	Mix7	Rep2	150
71	2.89917	2.81487	Mix8	Rep1	60
72	2.88439	2.85808	Mix8	Rep2	60
73	3.03656	3.05986	Mix8	Rep1	80
74	3.09633	3.09896	Mix8	Rep2	80
75	3.15519	3.46643	Mix8	Rep1	100
76	3.23496	3.48011	Mix8	Rep2	100
77	3.93988	3.88227	Mix8	Rep1	125
78	3.94096	3.88614	Mix8	Rep2	125
79	4.02215	4.00782	Mix8	Rep1	150
80	4.01811	4.00398	Mix8	Rep2	150
81	3.06789	2.72063	Mix9	Rep1	60
82	3.05057	2.68643	Mix9	Rep2	60
83	2.9773	3.23713	Mix9	Rep1	80
84	2.97181	3.18323	Mix9	Rep2	80
85	3.41008	3.42905	Mix9	Rep1	100
86	3.31117	3.42604	Mix9	Rep2	100
87	3.58529	3.83407	Mix9	Rep1	125
88	3.59176	3.82152	Mix9	Rep2	125
89	3.85873	3.80394	Mix9	Rep1	150
90	3.84373	3.81005	Mix9	Rep2	150
91	2.91915	2.83884	Mix10	Rep1	60
92	2.91632	2.82221	Mix10	Rep2	60
93	3.04706	3.12091	Mix10	Rep1	80
94	3.13805	3.06624	Mix10	Rep2	80
95	3.26277	3.4623	Mix10	Rep1	100
96	3.17915	3.47942	Mix10	Rep2	100
97	3.89842	3.88385	Mix10	Rep1	125
98	3.85676	3.87823	Mix10	Rep2	125
99	4.00312	3.98021	Mix10	Rep1	150
100	3.99488	3.95776	Mix10	Rep2	150
101	3.04344	2.92604	Mix11	Rep1	60
102	3.02631	2.98055	Mix11	Rep2	60
103	3.25063	3.20003	Mix11	Rep1	80
104	3.27761	3.26541	Mix11	Rep2	80
105	3.33021	3.55305	Mix11	Rep1	100
106	3.44785	3.56243	Mix11	Rep2	100
107	3.91395	3.91431	Mix11	Rep1	125
108	3.94146	3.91832	Mix11	Rep2	125
109	4.02762	3.9834	Mix11	Rep1	150
110	4.02344	3.99429	Mix11	Rep2	150
111	3.59147	3.25428	Mix12	Rep1	60
112	3.59933	3.2535	Mix12	Rep2	60
113	3.77477	3.71476	Mix12	Rep1	80
114	3.78065	3.7161	Mix12	Rep2	80
115	3.89336	3.85448	Mix12	Rep1	100
116	3.8927	3.85711	Mix12	Rep2	100
117	3.96992	4.01002	Mix12	Rep1	125
118	3.96392	4.01002	Mix12	Rep2	125
119	4.04394	3.98723	Mix12	Rep1	150
120	4.04261	3.98389	Mix12	Rep2	150
121	3.11076	3.07614	Mix13	Rep1	60
122	3.1106	3.08762	Mix13	Rep2	60
123	3.2338	3.47329	Mix13	Rep1	80
124	3.20699	3.50466	Mix13	Rep2	80
125	3.7633	3.5679	Mix13	Rep1	100
126	3.83362	3.55583	Mix13	Rep2	100
127	3.95045	3.93641	Mix13	Rep1	125
128	3.93312	3.94472	Mix13	Rep2	125
129	4.0178	3.99369	Mix13	Rep1	150
130	4.02828	3.98313	Mix13	Rep2	150
131	3.20318	3.10388	Mix14	Rep1	60
132	3.2135	3.11834	Mix14	Rep2	60
133	3.64475	3.36714	Mix14	Rep1	80
134	3.65408	3.38002	Mix14	Rep2	80
135	3.51933	3.71832	Mix14	Rep1	100
136	3.53692	3.72589	Mix14	Rep2	100
137	3.94371	3.94461	Mix14	Rep1	125
138	3.95932	3.95422	Mix14	Rep2	125
139	4.01952	3.98344	Mix14	Rep1	150
140	4.03412	3.99128	Mix14	Rep2	150
141	3.31039	3.15122	Mix15	Rep1	60
142	3.30475	3.20232	Mix15	Rep2	60
143	3.62523	3.48884	Mix15	Rep1	80
144	3.66962	3.55285	Mix15	Rep2	80
145	3.68303	3.73255	Mix15	Rep1	100
146	3.81164	3.74232	Mix15	Rep2	100
147	3.93471	3.97167	Mix15	Rep1	125
148	3.92573	3.98182	Mix15	Rep2	125
149	4.04098	3.97446	Mix15	Rep1	150
150	4.04436	3.96625	Mix15	Rep2	150
151	2.99554	2.98147	Mix16	Rep1	60
152	3.01081	3.07828	Mix16	Rep2	60
153	3.2143	3.28713	Mix16	Rep1	80
154	3.30392	3.41501	Mix16	Rep2	80
155	3.4935	3.53671	Mix16	Rep1	100
156	3.72216	3.56738	Mix16	Rep2	100
157	3.95011	3.9073	Mix16	Rep1	125
158	3.94581	3.91817	Mix16	Rep2	125
159	4.00565	3.99993	Mix16	Rep1	150
160	3.9952	3.98853	Mix16	Rep2	150
161	3.06658	3.14262	Mix17	Rep1	60
162	3.0919	3.1683	Mix17	Rep2	60
163	3.4319	3.46573	Mix17	Rep1	80
164	3.42207	3.52677	Mix17	Rep2	80
165	3.77478	3.62005	Mix17	Rep1	100
166	3.86794	3.62351	Mix17	Rep2	100
167	3.97141	3.94405	Mix17	Rep1	125
168	3.96676	3.94512	Mix17	Rep2	125
169	4.02348	3.99696	Mix17	Rep1	150
170	4.0139	3.9926	Mix17	Rep2	150
171	2.92643	2.73901	Mix18	Rep1	60
172	2.9229	2.79174	Mix18	Rep2	60
173	2.94699	3.07268	Mix18	Rep1	80
174	2.99911	3.11032	Mix18	Rep2	80
175	3.17671	3.41882	Mix18	Rep1	100
176	3.21385	3.44907	Mix18	Rep2	100
177	3.79127	3.83591	Mix18	Rep1	125
178	3.87165	3.84049	Mix18	Rep2	125
179	3.92665	3.93257	Mix18	Rep1	150
180	3.92856	3.97279	Mix18	Rep2	150
181	3.33018	3.20913	Mix19	Rep1	60
182	3.33904	3.23791	Mix19	Rep2	60
183	3.68406	3.576	Mix19	Rep1	80
184	3.68894	3.61253	Mix19	Rep2	80
185	3.80188	3.76251	Mix19	Rep1	100
186	3.87737	3.76314	Mix19	Rep2	100
187	3.95985	3.96066	Mix19	Rep1	125
188	3.9598	3.98079	Mix19	Rep2	125
189	4.00316	3.98445	Mix19	Rep1	150
190	4.03225	3.98238	Mix19	Rep2	150
191	3.02179	2.88791	Mix20	Rep1	60
192	3.02531	2.86973	Mix20	Rep2	60
193	3.1466	3.21017	Mix20	Rep1	80
194	3.16714	3.17012	Mix20	Rep2	80
195	3.36031	3.51069	Mix20	Rep1	100
196	3.291	3.51559	Mix20	Rep2	100
197	3.86918	3.8866	Mix20	Rep1	125
198	3.8643	3.88974	Mix20	Rep2	125
199	3.97838	3.96261	Mix20	Rep1	150
200	3.98983	3.96131	Mix20	Rep2	150
201	2.98792	3.09378	Mix21	Rep1	60
202	2.9939	3.0992	Mix21	Rep2	60
203	3.47668	3.42889	Mix21	Rep1	80
204	3.46397	3.42855	Mix21	Rep2	80
205	3.67597	3.62974	Mix21	Rep1	100
206	3.70028	3.62053	Mix21	Rep2	100
207	3.94427	3.81127	Mix21	Rep1	125
208	3.93298	3.84288	Mix21	Rep2	125
209	3.79722	3.98402	Mix21	Rep1	150
210	3.85224	3.97839	Mix21	Rep2	150
211	2.85627	2.94368	Mix22	Rep1	60
212	2.86197	2.94577	Mix22	Rep2	60
213	3.14571	3.28136	Mix22	Rep1	80
214	3.14825	3.28624	Mix22	Rep2	80
215	3.54215	3.47953	Mix22	Rep1	100
216	3.53969	3.4844	Mix22	Rep2	100
217	3.88045	3.82402	Mix22	Rep1	125
218	3.8898	3.82042	Mix22	Rep2	125
219	3.86433	3.96201	Mix22	Rep1	150
220	3.85701	3.96619	Mix22	Rep2	150
221	2.96065	3.11822	Mix23	Rep1	60
222	2.96652	3.15324	Mix23	Rep2	60
223	3.51654	3.34187	Mix23	Rep1	80
224	3.4676	3.42668	Mix23	Rep2	80
225	3.64802	3.61088	Mix23	Rep1	100
226	3.8025	3.59787	Mix23	Rep2	100
227	3.94312	3.949	Mix23	Rep1	125
228	3.93861	3.95117	Mix23	Rep2	125
229	4.05146	3.97846	Mix23	Rep1	150
230	4.04251	3.97352	Mix23	Rep2	150
231	2.76122	3.01777	Mix24	Rep1	60
232	2.7962	3.02674	Mix24	Rep2	60
233	3.25766	3.2422	Mix24	Rep1	80
234	3.30511	3.25777	Mix24	Rep2	80
235	3.58988	3.48121	Mix24	Rep1	100
236	3.59448	3.5039	Mix24	Rep2	100
237	3.91657	3.90516	Mix24	Rep1	125
238	3.90734	3.90336	Mix24	Rep2	125
239	4.01717	3.97042	Mix24	Rep1	150
240	4.00562	3.96557	Mix24	Rep2	150
241	2.78965	3.00449	Mix25	Rep1	60
242	2.79879	3.00756	Mix25	Rep2	60
243	3.2247	3.25115	Mix25	Rep1	80
244	3.25177	3.25233	Mix25	Rep2	80
245	3.58715	3.47755	Mix25	Rep1	100
246	3.56713	3.49346	Mix25	Rep2	100
247	3.90797	3.90174	Mix25	Rep1	125
248	3.92345	3.89254	Mix25	Rep2	125
249	4.00959	3.96854	Mix25	Rep1	150
250	3.98979	3.97519	Mix25	Rep2	150
251	3.1202	3.1739	Mix26	Rep1	60
252	3.13756	3.17503	Mix26	Rep2	60
253	3.66675	3.44143	Mix26	Rep1	80
254	3.66655	3.44797	Mix26	Rep2	80
255	3.70086	3.70488	Mix26	Rep1	100
256	3.69371	3.71223	Mix26	Rep2	100
257	3.95232	3.94433	Mix26	Rep1	125
258	3.96484	3.94283	Mix26	Rep2	125
259	4.00919	3.9814	Mix26	Rep1	150
260	4.00505	3.98873	Mix26	Rep2	150
261	2.92904	3.06158	Mix27	Rep1	60
262	2.92601	3.05961	Mix27	Rep2	60
263	3.45612	3.33481	Mix27	Rep1	80
264	3.42482	3.34069	Mix27	Rep2	80
265	3.58047	3.60358	Mix27	Rep1	100
266	3.59778	3.59274	Mix27	Rep2	100
267	3.94337	3.85167	Mix27	Rep1	125
268	3.94376	3.85558	Mix27	Rep2	125
269	3.88335	3.98391	Mix27	Rep1	150
270	3.8913	3.98462	Mix27	Rep2	150
271	2.86013	3.03128	Mix28	Rep1	60
272	2.85193	3.04126	Mix28	Rep2	60
273	3.24438	3.31006	Mix28	Rep1	80
274	3.27573	3.31202	Mix28	Rep2	80
275	3.64899	3.5022	Mix28	Rep1	100
276	3.64369	3.51474	Mix28	Rep2	100
277	3.91299	3.91533	Mix28	Rep1	125
278	3.9302	3.90775	Mix28	Rep2	125
279	4.0189	3.97076	Mix28	Rep1	150
280	4.0036	3.9784	Mix28	Rep2	150
281	2.9483	3.17109	Mix29	Rep1	60
282	2.94132	3.17432	Mix29	Rep2	60
283	3.56075	3.40498	Mix29	Rep1	80
284	3.58592	3.39606	Mix29	Rep2	80
285	3.78975	3.61557	Mix29	Rep1	100
286	3.75736	3.62862	Mix29	Rep2	100
287	3.91923	3.95847	Mix29	Rep1	125
288	3.94702	3.94879	Mix29	Rep2	125
289	4.05296	3.96024	Mix29	Rep1	150
290	4.03707	3.97228	Mix29	Rep2	150
291	2.80115	3.01241	Mix30	Rep1	60
292	2.81375	3.04607	Mix30	Rep2	60
293	3.2777	3.25238	Mix30	Rep1	80
294	3.35519	3.27373	Mix30	Rep2	80
295	3.56812	3.50248	Mix30	Rep1	100
296	3.59103	3.53283	Mix30	Rep2	100
297	3.91864	3.89263	Mix30	Rep1	125
298	3.93902	3.89767	Mix30	Rep2	125
299	3.98806	3.97377	Mix30	Rep1	150
300	3.9892	3.98115	Mix30	Rep2	150
301	3.03062	3.05687	Mix31	Rep1	60
302	3.00889	3.08293	Mix31	Rep2	60
303	3.41072	3.37839	Mix31	Rep1	80
304	3.42706	3.41194	Mix31	Rep2	80
305	3.60087	3.61249	Mix31	Rep1	100
306	3.67536	3.61224	Mix31	Rep2	100
307	3.94232	3.86864	Mix31	Rep1	125
308	3.9372	3.86452	Mix31	Rep2	125
309	3.90339	3.98555	Mix31	Rep1	150
310	3.88973	3.98045	Mix31	Rep2	150
311	2.80572	2.97742	Mix32	Rep1	60
312	2.8368	2.96674	Mix32	Rep2	60
313	3.27172	3.26368	Mix32	Rep1	80
314	3.2501	3.26928	Mix32	Rep2	80
315	3.51075	3.5196	Mix32	Rep1	100
316	3.49296	3.5231	Mix32	Rep2	100
317	3.91847	3.80088	Mix32	Rep1	125
318	3.92438	3.7957	Mix32	Rep2	125
319	3.82413	3.97739	Mix32	Rep1	150
320	3.81421	3.9816	Mix32	Rep2	150
321	3.65327	3.17798	Mix33	Rep1	60
322	3.65084	3.20373	Mix33	Rep2	60
323	3.66763	3.6466	Mix33	Rep1	80
324	3.76809	3.65564	Mix33	Rep2	80
325	3.73086	3.84624	Mix33	Rep1	100
326	3.74074	3.87823	Mix33	Rep2	100
327	3.97208	4.00598	Mix33	Rep1	125
328	3.97181	4.00037	Mix33	Rep2	125
329	4.05549	3.99691	Mix33	Rep1	150
330	4.03703	3.99289	Mix33	Rep2	150
331	2.89544	3.07293	Mix34	Rep1	60
332	2.90007	3.06635	Mix34	Rep2	60
333	3.38851	3.35982	Mix34	Rep1	80
334	3.36374	3.36465	Mix34	Rep2	80
335	3.67893	3.56544	Mix34	Rep1	100
336	3.67419	3.56265	Mix34	Rep2	100
337	3.92133	3.87763	Mix34	Rep1	125
338	3.93097	3.86956	Mix34	Rep2	125
339	3.92948	3.97167	Mix34	Rep1	150
340	3.91556	3.97756	Mix34	Rep2	150
341	2.94239	3.0792	Mix35	Rep1	60
342	2.9525	3.08197	Mix35	Rep2	60
343	3.36687	3.34882	Mix35	Rep1	80
344	3.39181	3.36554	Mix35	Rep2	80
345	3.66605	3.5634	Mix35	Rep1	100
346	3.66986	3.57755	Mix35	Rep2	100
347	3.93761	3.93349	Mix35	Rep1	125
348	3.93808	3.91161	Mix35	Rep2	125
349	4.03416	3.9806	Mix35	Rep1	150
350	3.98861	3.98011	Mix35	Rep2	150
351	3.42913	3.16076	Mix36	Rep1	60
352	3.43633	3.17322	Mix36	Rep2	60
353	3.64361	3.54528	Mix36	Rep1	80
354	3.67604	3.56974	Mix36	Rep2	80
355	3.68364	3.77933	Mix36	Rep1	100
356	3.70721	3.795	Mix36	Rep2	100
357	3.96556	3.96712	Mix36	Rep1	125
358	3.96713	3.95118	Mix36	Rep2	125
359	4.01991	3.99624	Mix36	Rep1	150
360	3.98439	3.99544	Mix36	Rep2	150
361	2.90601	3.03577	Mix37	Rep1	60
362	2.92675	3.07865	Mix37	Rep2	60
363	3.42547	3.29348	Mix37	Rep1	80
364	3.44538	3.36403	Mix37	Rep2	80
365	3.53359	3.5834	Mix37	Rep1	100
366	3.64268	3.59777	Mix37	Rep2	100
367	3.93031	3.86054	Mix37	Rep1	125
368	3.9391	3.8604	Mix37	Rep2	125
369	3.90772	3.97868	Mix37	Rep1	150
370	3.89295	3.98044	Mix37	Rep2	150
371	2.80167	2.94191	Mix38	Rep1	60
372	2.83616	2.99842	Mix38	Rep2	60
373	3.0049	3.24571	Mix38	Rep1	80
374	3.22515	3.28025	Mix38	Rep2	80
375	3.54399	3.42151	Mix38	Rep1	100
376	3.55919	3.50479	Mix38	Rep2	100
377	3.94234	3.88557	Mix38	Rep1	125
378	3.94573	3.86667	Mix38	Rep2	125
379	3.99792	3.99813	Mix38	Rep1	150
380	3.93883	3.99239	Mix38	Rep2	150
381	2.84777	3.00241	Mix39	Rep1	60
382	2.86136	3.06556	Mix39	Rep2	60
383	3.36741	3.26102	Mix39	Rep1	80
384	3.44159	3.343	Mix39	Rep2	80
385	3.50755	3.55128	Mix39	Rep1	100
386	3.63909	3.57893	Mix39	Rep2	100
387	3.90627	3.83214	Mix39	Rep1	125
388	3.90999	3.82592	Mix39	Rep2	125
389	3.86974	3.96807	Mix39	Rep1	150
390	3.83914	3.96582	Mix39	Rep2	150
391	2.95052	3.05506	Mix40	Rep1	60
392	2.99529	3.04747	Mix40	Rep2	60
393	3.35719	3.32354	Mix40	Rep1	80
394	3.30431	3.34615	Mix40	Rep2	80
395	3.61217	3.56174	Mix40	Rep1	100
396	3.62123	3.55975	Mix40	Rep2	100
397	3.92875	3.92711	Mix40	Rep1	125
398	3.94064	3.92742	Mix40	Rep2	125
399	4.02696	3.97813	Mix40	Rep1	150
400	4.02499	3.98662	Mix40	Rep2	150
401	2.90848	3.01155	Mix41	Rep1	60
402	2.93233	3.08282	Mix41	Rep2	60
403	3.39108	3.28485	Mix41	Rep1	80
404	3.41403	3.39932	Mix41	Rep2	80
405	3.58147	3.54786	Mix41	Rep1	100
406	3.7319	3.57614	Mix41	Rep2	100
407	3.81888	3.8797	Mix41	Rep1	125
408	3.88124	3.86572	Mix41	Rep2	125
409	3.94099	3.91882	Mix41	Rep1	150
410	3.89424	3.94852	Mix41	Rep2	150
411	2.86194	2.95559	Mix42	Rep1	60
412	2.83391	3.00148	Mix42	Rep2	60
413	3.21539	3.19375	Mix42	Rep1	80
414	3.19451	3.26057	Mix42	Rep2	80
415	3.44452	3.49071	Mix42	Rep1	100
416	3.57782	3.48187	Mix42	Rep2	100
417	3.90185	3.90664	Mix42	Rep1	125
418	3.9259	3.91344	Mix42	Rep2	125
419	4.02459	3.97152	Mix42	Rep1	150
420	4.02888	3.98042	Mix42	Rep2	150
421	2.95405	2.98406	Mix43	Rep1	60
422	2.91543	3.01524	Mix43	Rep2	60
423	3.37087	3.26538	Mix43	Rep1	80
424	3.32488	3.31753	Mix43	Rep2	80
425	3.49169	3.56066	Mix43	Rep1	100
426	3.62007	3.53691	Mix43	Rep2	100
427	3.84899	3.86806	Mix43	Rep1	125
428	3.85266	3.87707	Mix43	Rep2	125
429	3.92373	3.93891	Mix43	Rep1	150
430	3.93572	3.93828	Mix43	Rep2	150
431	2.89581	3.07876	Mix44	Rep1	60
432	2.91404	3.14571	Mix44	Rep2	60
433	3.42053	3.34229	Mix44	Rep1	80
434	3.48966	3.4184	Mix44	Rep2	80
435	3.6484	3.57609	Mix44	Rep1	100
436	3.78365	3.60098	Mix44	Rep2	100
437	3.93779	3.88878	Mix44	Rep1	125
438	3.94388	3.90535	Mix44	Rep2	125
439	3.9509	3.97909	Mix44	Rep1	150
440	3.96456	3.97696	Mix44	Rep2	150
441	2.95048	3.09137	Mix45	Rep1	60
442	2.97283	3.14162	Mix45	Rep2	60
443	3.55385	3.34747	Mix45	Rep1	80
444	3.58077	3.42567	Mix45	Rep2	80
445	3.63308	3.6203	Mix45	Rep1	100
446	3.77377	3.63085	Mix45	Rep2	100
447	3.88145	3.87741	Mix45	Rep1	125
448	3.86701	3.88636	Mix45	Rep2	125
449	3.91516	3.94665	Mix45	Rep1	150
450	3.91351	3.93486	Mix45	Rep2	150
451	2.91272	2.71014	Mix46	Rep1	60
452	2.92475	2.7554	Mix46	Rep2	60
453	2.89359	3.07843	Mix46	Rep1	80
454	2.91815	3.13942	Mix46	Rep2	80
455	3.28961	3.35075	Mix46	Rep1	100
456	3.39121	3.36369	Mix46	Rep2	100
457	3.61674	3.88106	Mix46	Rep1	125
458	3.62907	3.88687	Mix46	Rep2	125
459	3.99116	3.81739	Mix46	Rep1	150
460	3.99193	3.82268	Mix46	Rep2	150
461	2.83052	2.8834	Mix47	Rep1	60
462	2.8286	2.8803	Mix47	Rep2	60
463	3.29277	3.15679	Mix47	Rep1	80
464	3.07335	3.2481	Mix47	Rep2	80
465	3.42602	3.47297	Mix47	Rep1	100
466	3.58511	3.41015	Mix47	Rep2	100
467	3.67701	3.82583	Mix47	Rep1	125
468	3.69218	3.82224	Mix47	Rep2	125
469	3.86208	3.84288	Mix47	Rep1	150
470	3.85386	3.85525	Mix47	Rep2	150
471	2.83456	3.02906	Mix48	Rep1	60
472	2.84932	3.09026	Mix48	Rep2	60
473	3.50214	3.20183	Mix48	Rep1	80
474	3.54257	3.26655	Mix48	Rep2	80
475	3.44644	3.5799	Mix48	Rep1	100
476	3.56539	3.59512	Mix48	Rep2	100
477	3.9168	3.88425	Mix48	Rep1	125
478	3.93835	3.914	Mix48	Rep2	125
479	3.96513	3.96831	Mix48	Rep1	150
480	4.00602	3.97419	Mix48	Rep2	150
481	2.96836	3.05873	Mix49	Rep1	60
482	2.96062	3.10348	Mix49	Rep2	60
483	3.52101	3.25817	Mix49	Rep1	80
484	3.53488	3.32065	Mix49	Rep2	80
485	3.48398	3.61503	Mix49	Rep1	100
486	3.60591	3.61794	Mix49	Rep2	100
487	3.92984	3.93225	Mix49	Rep1	125
488	3.93335	3.9391	Mix49	Rep2	125
489	4.0353	3.97621	Mix49	Rep1	150
490	4.03586	3.97438	Mix49	Rep2	150
491	2.92663	2.95835	Mix50	Rep1	60
492	2.92665	2.99805	Mix50	Rep2	60
493	3.24667	3.23133	Mix50	Rep1	80
494	3.27524	3.28619	Mix50	Rep2	80
495	3.4428	3.52381	Mix50	Rep1	100
496	3.5412	3.53373	Mix50	Rep2	100
497	3.90963	3.88867	Mix50	Rep1	125
498	3.91222	3.89024	Mix50	Rep2	125
499	3.97959	3.97611	Mix50	Rep1	150
500	3.97075	3.97398	Mix50	Rep2	150
501	3.05271	2.99225	Mix51	Rep1	60
502	3.03977	3.07201	Mix51	Rep2	60
503	3.49702	3.27413	Mix51	Rep1	80
504	3.584	3.40343	Mix51	Rep2	80
505	3.45837	3.61789	Mix51	Rep1	100
506	3.67088	3.65317	Mix51	Rep2	100
507	3.81102	3.87014	Mix51	Rep1	125
508	3.80694	3.82258	Mix51	Rep2	125
509	3.91024	3.91637	Mix51	Rep1	150
510	3.79112	3.90608	Mix51	Rep2	150
511	2.80037	2.85502	Mix52	Rep1	60
512	2.86874	2.94394	Mix52	Rep2	60
513	3.16228	3.11279	Mix52	Rep1	80
514	3.23077	3.2938	Mix52	Rep2	80
515	3.37131	3.43532	Mix52	Rep1	100
516	3.54776	3.50575	Mix52	Rep2	100
517	3.74092	3.8513	Mix52	Rep1	125
518	3.82405	3.78421	Mix52	Rep2	125
519	3.93552	3.88646	Mix52	Rep1	150
520	3.77929	3.92694	Mix52	Rep2	150
521	2.81291	2.79745	Mix53	Rep1	60
522	2.79081	2.85926	Mix53	Rep2	60
523	3.15904	3.12137	Mix53	Rep1	80
524	3.09215	3.23353	Mix53	Rep2	80
525	3.35073	3.42307	Mix53	Rep1	100
526	3.57249	3.39948	Mix53	Rep2	100
527	3.62567	3.78314	Mix53	Rep1	125
528	3.64186	3.79799	Mix53	Rep2	125
529	3.78232	3.82322	Mix53	Rep1	150
530	3.79759	3.82817	Mix53	Rep2	150
531	2.89373	2.90977	Mix54	Rep1	60
532	2.88032	2.98855	Mix54	Rep2	60
533	3.27656	3.1937	Mix54	Rep1	80
534	3.26251	3.32401	Mix54	Rep2	80
535	3.40258	3.5124	Mix54	Rep1	100
536	3.64493	3.50748	Mix54	Rep2	100
537	3.80107	3.83016	Mix54	Rep1	125
538	3.8109	3.83892	Mix54	Rep2	125
539	3.87432	3.91647	Mix54	Rep1	150
540	3.86875	3.91573	Mix54	Rep2	150
541	2.77413	3.01775	Mix55	Rep1	60
542	2.81726	3.07605	Mix55	Rep2	60
543	3.43812	3.22667	Mix55	Rep1	80
544	3.40411	3.34889	Mix55	Rep2	80
545	3.51008	3.54612	Mix55	Rep1	100
546	3.71504	3.54587	Mix55	Rep2	100
547	3.88456	3.83926	Mix55	Rep1	125
548	3.88155	3.85301	Mix55	Rep2	125
549	3.88556	3.95405	Mix55	Rep1	150
550	3.88818	3.94984	Mix55	Rep2	150
551	3.59968	3.19639	Mix56	Rep1	60
552	3.62306	3.21293	Mix56	Rep2	60
553	3.7166	3.6412	Mix56	Rep1	80
554	3.72707	3.67341	Mix56	Rep2	80
555	3.75995	3.84231	Mix56	Rep1	100
556	3.78863	3.85711	Mix56	Rep2	100
557	3.95885	4.00328	Mix56	Rep1	125
558	3.98001	4.00083	Mix56	Rep2	125
559	4.05036	3.98715	Mix56	Rep1	150
560	4.03913	3.99779	Mix56	Rep2	150
561	3.46977	3.22154	Mix57	Rep1	60
562	3.49291	3.232	Mix57	Rep2	60
563	3.7773	3.59175	Mix57	Rep1	80
564	3.77789	3.61395	Mix57	Rep2	80
565	3.77266	3.82392	Mix57	Rep1	100
566	3.78463	3.83558	Mix57	Rep2	100
567	3.95307	4.00479	Mix57	Rep1	125
568	3.97648	4.0036	Mix57	Rep2	125
569	4.06293	3.97942	Mix57	Rep1	150
570	4.05658	3.99201	Mix57	Rep2	150
571	3.4589	3.19798	Mix58	Rep1	60
572	3.49071	3.2199	Mix58	Rep2	60
573	3.68927	3.59632	Mix58	Rep1	80
574	3.73729	3.62598	Mix58	Rep2	80
575	3.79159	3.7866	Mix58	Rep1	100
576	3.80014	3.81785	Mix58	Rep2	100
577	3.93009	4.00028	Mix58	Rep1	125
578	3.96023	3.99234	Mix58	Rep2	125
579	4.06048	3.96974	Mix58	Rep1	150
580	4.03711	3.98357	Mix58	Rep2	150
581	3.66291	3.17731	Mix59	Rep1	60
582	3.65734	3.19378	Mix59	Rep2	60
583	3.74584	3.62346	Mix59	Rep1	80
584	3.72833	3.65239	Mix59	Rep2	80
585	3.70223	3.86626	Mix59	Rep1	100
586	3.74054	3.86712	Mix59	Rep2	100
587	3.93594	4.00938	Mix59	Rep1	125
588	3.96901	4.00674	Mix59	Rep2	125
589	4.05479	3.97349	Mix59	Rep1	150
590	4.04772	3.99117	Mix59	Rep2	150
591	3.06963	2.83565	Mix60	Rep1	60
592	3.12038	2.90956	Mix60	Rep2	60
593	3.30303	3.29613	Mix60	Rep1	80
594	3.21708	3.38129	Mix60	Rep2	80
595	3.44547	3.57168	Mix60	Rep1	100
596	3.45596	3.60542	Mix60	Rep2	100
597	3.68137	3.76078	Mix60	Rep1	125
598	3.92813	3.7587	Mix60	Rep2	125
599	3.72126	3.85937	Mix60	Rep1	150
600	3.7164	3.99132	Mix60	Rep2	150
601	2.88244	2.90201	Mix61	Rep1	60
602	2.87397	2.88748	Mix61	Rep2	60
603	3.05455	3.26752	Mix61	Rep1	80
604	3.08476	3.21957	Mix61	Rep2	80
605	3.47873	3.46632	Mix61	Rep1	100
606	3.47521	3.446	Mix61	Rep2	100
607	3.903	3.80661	Mix61	Rep1	125
608	3.80978	3.84762	Mix61	Rep2	125
609	3.84037	3.97879	Mix61	Rep1	150
610	3.91689	3.92746	Mix61	Rep2	150
611	2.84147	2.99474	Mix62	Rep1	60
612	2.83488	3.00412	Mix62	Rep2	60
613	3.23131	3.25898	Mix62	Rep1	80
614	3.2535	3.2602	Mix62	Rep2	80
615	3.54512	3.50111	Mix62	Rep1	100
616	3.55481	3.50542	Mix62	Rep2	100
617	3.92651	3.8885	Mix62	Rep1	125
618	3.92625	3.89239	Mix62	Rep2	125
619	3.98034	3.98088	Mix62	Rep1	150
620	3.98658	3.97962	Mix62	Rep2	150
621	3.02484	2.95864	Mix63	Rep1	60
622	3.01687	2.97579	Mix63	Rep2	60
623	3.26254	3.29141	Mix63	Rep1	80
624	3.29232	3.30133	Mix63	Rep2	80
625	3.46004	3.55963	Mix63	Rep1	100
626	3.46561	3.57287	Mix63	Rep2	100
627	3.90395	3.85823	Mix63	Rep1	125
628	3.93142	3.85222	Mix63	Rep2	125
629	3.90893	3.97436	Mix63	Rep1	150
630	3.89595	3.98701	Mix63	Rep2	150
631	3.06412	3.14554	Mix64	Rep1	60
632	3.06157	3.1614	Mix64	Rep2	60
633	3.39283	3.47876	Mix64	Rep1	80
634	3.42709	3.49762	Mix64	Rep2	80
635	3.81226	3.60381	Mix64	Rep1	100
636	3.83276	3.61822	Mix64	Rep2	100
637	3.96612	3.956	Mix64	Rep1	125
638	3.97491	3.94403	Mix64	Rep2	125
639	4.04539	3.99403	Mix64	Rep1	150
640	4.0185	3.99685	Mix64	Rep2	150
641	2.85117	3.17421	Mix65	Rep1	60
642	2.87486	3.17358	Mix65	Rep2	60
643	3.63893	3.36204	Mix65	Rep1	80
644	3.63251	3.38456	Mix65	Rep2	80
645	3.72477	3.63009	Mix65	Rep1	100
646	3.74498	3.63437	Mix65	Rep2	100
647	3.95385	3.90894	Mix65	Rep1	125
648	3.94321	3.89823	Mix65	Rep2	125
649	3.97588	3.97729	Mix65	Rep1	150
650	3.94964	3.97203	Mix65	Rep2	150
651	2.86343	2.82688	Mix66	Rep1	60
652	2.84812	2.83733	Mix66	Rep2	60
653	2.88964	3.1363	Mix66	Rep1	80
654	2.91365	3.13306	Mix66	Rep2	80
655	3.32133	3.39944	Mix66	Rep1	100
656	3.31439	3.40736	Mix66	Rep2	100
657	3.9141	3.89476	Mix66	Rep1	125
658	3.93464	3.89322	Mix66	Rep2	125
659	4.04055	3.99157	Mix66	Rep1	150
660	4.0382	4.00173	Mix66	Rep2	150
661	2.97462	3.04895	Mix67	Rep1	60
662	2.94058	3.0185	Mix67	Rep2	60
663	3.34806	3.37921	Mix67	Rep1	80
664	3.32924	3.36468	Mix67	Rep2	80
665	3.63295	3.58081	Mix67	Rep1	100
666	3.57683	3.57851	Mix67	Rep2	100
667	3.94307	3.85631	Mix67	Rep1	125
668	3.94887	3.79213	Mix67	Rep2	125
669	3.89042	3.98791	Mix67	Rep1	150
670	3.78358	3.99216	Mix67	Rep2	150
671	2.8396	2.93393	Mix68	Rep1	60
672	2.78917	2.94019	Mix68	Rep2	60
673	3.0638	3.21272	Mix68	Rep1	80
674	3.09567	3.18767	Mix68	Rep2	80
675	3.47983	3.44348	Mix68	Rep1	100
676	3.46179	3.44285	Mix68	Rep2	100
677	3.92128	3.8977	Mix68	Rep1	125
678	3.93255	3.89482	Mix68	Rep2	125
679	4.01894	3.9863	Mix68	Rep1	150
680	4.01873	3.99065	Mix68	Rep2	150
681	3.01866	2.91534	Mix69	Rep1	60
682	3.00664	2.90823	Mix69	Rep2	60
683	3.20947	3.20917	Mix69	Rep1	80
684	3.20699	3.20324	Mix69	Rep2	80
685	3.37045	3.52725	Mix69	Rep1	100
686	3.30784	3.54309	Mix69	Rep2	100
687	3.87749	3.90273	Mix69	Rep1	125
688	3.94358	3.86495	Mix69	Rep2	125
689	4.00708	3.96472	Mix69	Rep1	150
690	3.94217	4.00202	Mix69	Rep2	150
691	2.94953	3.03153	Mix70	Rep1	60
692	2.95526	3.02419	Mix70	Rep2	60
693	3.33019	3.28749	Mix70	Rep1	80
694	3.33278	3.27518	Mix70	Rep2	80
695	3.53666	3.55945	Mix70	Rep1	100
696	3.50144	3.56442	Mix70	Rep2	100
697	3.95378	3.92324	Mix70	Rep1	125
698	3.96579	3.91888	Mix70	Rep2	125
699	4.03015	3.9955	Mix70	Rep1	150
700	4.02444	4.00293	Mix70	Rep2	150
