# Supplementary material for: Epistatic interactions inform rational design of synthetic microbial communities for bioremediation
Source: Nat Microbiol. 2026 Jun 29;11(7):1995–2007. doi: 10.1038/s41564-026-02386-4 (PMC13323053; doi:10.1038/s41564-026-02386-4)
Supplement: Supplementary file 6 — Raw data for Fig. 3 (predicted vs measured log10(AUC) for all communities). [file 41564_2026_2386_MOESM6_ESM.xlsx]

## Sheet: Panel A
Community ID	60 - Predicted	60 - Measured	80 - Predicted	80 - Measured	100 - Predicted	100 - Measured	125 - Predicted	125 - Measured	150 - Predicted	150 - Measured
Mix1	2.97619	3.12573	3.17436	3.14969	3.45135	3.28213	3.76254	3.54164	3.92758	3.87488
Mix1	2.97619	3.13287	3.17436	3.23573	3.45135	3.5796	3.76254	3.60587	3.92758	3.81201
Mix2	3.18508	3.06112	3.15726	3.00718	3.3656	3.68963	3.79136	3.94787	3.98336	4.0361
Mix2	3.18508	3.00588	3.15726	2.99591	3.3656	3.71503	3.79136	3.95031	3.98336	4.03137
Mix3	3.21673	3.23499	3.19967	3.15802	3.52449	3.82947	3.85714	3.94344	4.02775	4.02106
Mix3	3.21673	3.26032	3.19967	3.21324	3.52449	3.79319	3.85714	3.95886	4.02775	4.02726
Mix4	2.84866	2.90444	2.97224	2.96672	3.31514	3.15253	3.84397	3.86698	3.92682	4.02633
Mix4	2.84866	2.91053	2.97224	3.04687	3.31514	3.2736	3.84397	3.83088	3.92682	4.0195
Mix5	2.82615	2.86162	2.93681	2.81968	3.45812	3.19795	3.78451	3.92566	3.93531	4.0048
Mix5	2.82615	2.89145	2.93681	2.86462	3.45812	3.14076	3.78451	3.92583	3.93531	4.01112
Mix6	3.16381	2.84823	3.36476	2.92634	3.42156	3.19784	3.87419	3.81705	3.97187	4.02401
Mix6	3.16381	2.88584	3.36476	2.95676	3.42156	3.27024	3.87419	3.7702	3.97187	4.03014
Mix7	3.12725	3.19943	3.14064	3.23692	3.56503	3.77131	3.80489	3.95491	4.02054	4.03898
Mix7	3.12725	3.24172	3.14064	3.1323	3.56503	3.76458	3.80489	3.95536	4.02054	4.03694
Mix8	2.99268	2.89917	3.18366	3.03656	3.56106	3.15519	3.93741	3.93988	3.9462	4.02215
Mix8	2.99268	2.88439	3.18366	3.09633	3.56106	3.23496	3.93741	3.94096	3.9462	4.01811
Mix9	3.02646	3.06789	3.02062	2.9773	3.51699	3.41008	3.74742	3.58529	3.94369	3.85873
Mix9	3.02646	3.05057	3.02062	2.97181	3.51699	3.31117	3.74742	3.59176	3.94369	3.84373
Mix10	2.76736	2.91915	2.81741	3.04706	3.33387	3.26277	3.85459	3.89842	3.97313	4.00312
Mix10	2.76736	2.91632	2.81741	3.13805	3.33387	3.17915	3.85459	3.85676	3.97313	3.99488
Mix11	2.92264	3.04344	3.40861	3.25063	3.53541	3.33021	3.87664	3.91395	3.8561	4.02762
Mix11	2.92264	3.02631	3.40861	3.27761	3.53541	3.44785	3.87664	3.94146	3.8561	4.02344
Mix12	3.44254	3.59147	3.79907	3.77477	3.63041	3.89336	3.94372	3.96992	4.08756	4.04394
Mix12	3.44254	3.59933	3.79907	3.78065	3.63041	3.8927	3.94372	3.96392	4.08756	4.04261
Mix13	2.90688	3.11076	3.21988	3.2338	3.55141	3.7633	3.92838	3.95045	3.96356	4.0178
Mix13	2.90688	3.1106	3.21988	3.20699	3.55141	3.83362	3.92838	3.93312	3.96356	4.02828
Mix14	3.30658	3.20318	3.73931	3.64475	3.70815	3.51933	3.86991	3.94371	3.96772	4.01952
Mix14	3.30658	3.2135	3.73931	3.65408	3.70815	3.53692	3.86991	3.95932	3.96772	4.03412
Mix15	3.33432	3.31039	3.72207	3.62523	3.79203	3.68303	4.05145	3.93471	4.07728	4.04098
Mix15	3.33432	3.30475	3.72207	3.66962	3.79203	3.81164	4.05145	3.92573	4.07728	4.04436
Mix16	2.85384	2.99554	3.22613	3.2143	3.51272	3.4935	3.86569	3.95011	3.93963	4.00565
Mix16	2.85384	3.01081	3.22613	3.30392	3.51272	3.72216	3.86569	3.94581	3.93963	3.9952
Mix17	3.09973	3.06658	3.60731	3.4319	3.6387	3.77478	3.90861	3.97141	3.96413	4.02348
Mix17	3.09973	3.0919	3.60731	3.42207	3.6387	3.86794	3.90861	3.96676	3.96413	4.0139
Mix18	3.03709	2.92643	3.06486	2.94699	3.45209	3.17671	3.77257	3.79127	3.86166	3.92665
Mix18	3.03709	2.9229	3.06486	2.99911	3.45209	3.21385	3.77257	3.87165	3.86166	3.92856
Mix19	3.40465	3.33018	3.60366	3.68406	3.50852	3.80188	3.90921	3.95985	4.03131	4.00316
Mix19	3.40465	3.33904	3.60366	3.68894	3.50852	3.87737	3.90921	3.9598	4.03131	4.03225
Mix20	3.17555	3.02179	2.9871	3.1466	3.55084	3.36031	3.74591	3.86918	3.86673	3.97838
Mix20	3.17555	3.02531	2.9871	3.16714	3.55084	3.291	3.74591	3.8643	3.86673	3.98983
Mix21	2.9179	2.98792	3.24007	3.47668	3.52044	3.67597	3.95214	3.94427	4.02683	3.79722
Mix21	2.9179	2.9939	3.24007	3.46397	3.52044	3.70028	3.95214	3.93298	4.02683	3.85224
Mix22	3.31301	2.85627	3.32308	3.14571	3.48484	3.54215	3.84177	3.88045	3.86869	3.86433
Mix22	3.31301	2.86197	3.32308	3.14825	3.48484	3.53969	3.84177	3.8898	3.86869	3.85701
Mix23	3.21256	2.96065	3.50314	3.51654	3.64081	3.64802	3.94608	3.94312	4.02566	4.05146
Mix23	3.21256	2.96652	3.50314	3.4676	3.64081	3.8025	3.94608	3.93861	4.02566	4.04251
Mix24	3.03373	2.76122	3.30579	3.25766	3.521	3.58988	3.91783	3.91657	3.95265	4.01717
Mix24	3.03373	2.7962	3.30579	3.30511	3.521	3.59448	3.91783	3.90734	3.95265	4.00562
Mix25	2.91052	2.78965	3.28691	3.2247	3.58155	3.58715	3.85875	3.90797	3.86513	4.00959
Mix25	2.91052	2.79879	3.28691	3.25177	3.58155	3.56713	3.85875	3.92345	3.86513	3.98979
Mix26	3.22574	3.1202	3.59178	3.66675	3.71564	3.70086	3.94821	3.95232	4.0027	4.00919
Mix26	3.22574	3.13756	3.59178	3.66655	3.71564	3.69371	3.94821	3.96484	4.0027	4.00505
Mix27	2.93807	2.92904	3.25801	3.45612	3.52381	3.58047	3.87214	3.94337	3.91638	3.88335
Mix27	2.93807	2.92601	3.25801	3.42482	3.52381	3.59778	3.87214	3.94376	3.91638	3.8913
Mix28	2.91108	2.86013	3.25367	3.24438	3.55474	3.64899	3.89512	3.91299	3.92193	4.0189
Mix28	2.91108	2.85193	3.25367	3.27573	3.55474	3.64369	3.89512	3.9302	3.92193	4.0036
Mix29	3.20735	2.9483	3.50464	3.56075	3.69073	3.78975	3.87528	3.91923	3.94267	4.05296
Mix29	3.20735	2.94132	3.50464	3.58592	3.69073	3.75736	3.87528	3.94702	3.94267	4.03707
Mix30	2.88	2.80115	3.44425	3.2777	3.6082	3.56812	3.93088	3.91864	3.98087	3.98806
Mix30	2.88	2.81375	3.44425	3.35519	3.6082	3.59103	3.93088	3.93902	3.98087	3.9892
Mix31	2.8978	3.03062	3.42299	3.41072	3.5657	3.60087	3.91869	3.94232	3.96431	3.90339
Mix31	2.8978	3.00889	3.42299	3.42706	3.5657	3.67536	3.91869	3.9372	3.96431	3.88973
Mix32	2.85795	2.80572	3.14547	3.27172	3.45216	3.51075	3.80751	3.91847	3.89736	3.82413
Mix32	2.85795	2.8368	3.14547	3.2501	3.45216	3.49296	3.80751	3.92438	3.89736	3.81421
Mix33	3.47326	3.65327	3.49758	3.66763	3.65309	3.73086	3.84399	3.97208	3.93151	4.05549
Mix33	3.47326	3.65084	3.49758	3.76809	3.65309	3.74074	3.84399	3.97181	3.93151	4.03703
Mix34	2.91583	2.89544	3.49107	3.38851	3.61669	3.67893	3.89722	3.92133	3.93807	3.92948
Mix34	2.91583	2.90007	3.49107	3.36374	3.61669	3.67419	3.89722	3.93097	3.93807	3.91556
Mix35	2.8994	2.94239	3.22317	3.36687	3.51474	3.66605	3.88457	3.93761	3.92175	4.03416
Mix35	2.8994	2.9525	3.22317	3.39181	3.51474	3.66986	3.88457	3.93808	3.92175	3.98861
Mix36	3.25189	3.42913	3.32752	3.64361	3.53581	3.68364	3.8738	3.96556	4.01097	4.01991
Mix36	3.25189	3.43633	3.32752	3.67604	3.53581	3.70721	3.8738	3.96713	4.01097	3.98439
Mix37	3.04445	2.90601	3.48328	3.42547	3.58831	3.53359	3.80675	3.93031	3.88222	3.90772
Mix37	3.04445	2.92675	3.48328	3.44538	3.58831	3.64268	3.80675	3.9391	3.88222	3.89295
Mix38	3.09151	2.80167	3.34032	3.0049	3.66239	3.54399	3.86477	3.94234	3.91488	3.99792
Mix38	3.09151	2.83616	3.34032	3.22515	3.66239	3.55919	3.86477	3.94573	3.91488	3.93883
Mix39	2.82726	2.84777	3.24932	3.36741	3.39731	3.50755	3.87482	3.90627	3.93347	3.86974
Mix39	2.82726	2.86136	3.24932	3.44159	3.39731	3.63909	3.87482	3.90999	3.93347	3.83914
Mix40	2.95527	2.95052	3.47224	3.35719	3.5582	3.61217	3.8949	3.92875	3.96633	4.02696
Mix40	2.95527	2.99529	3.47224	3.30431	3.5582	3.62123	3.8949	3.94064	3.96633	4.02499
Mix41	2.90487	2.90848	3.29026	3.39108	3.5535	3.58147	3.75485	3.81888	3.8757	3.94099
Mix41	2.90487	2.93233	3.29026	3.41403	3.5535	3.7319	3.75485	3.88124	3.8757	3.89424
Mix42	3.1339	2.86194	3.37932	3.21539	3.56463	3.44452	3.86785	3.90185	3.95575	4.02459
Mix42	3.1339	2.83391	3.37932	3.19451	3.56463	3.57782	3.86785	3.9259	3.95575	4.02888
Mix43	2.93234	2.95405	3.27463	3.37087	3.49293	3.49169	3.81973	3.84899	3.90041	3.92373
Mix43	2.93234	2.91543	3.27463	3.32488	3.49293	3.62007	3.81973	3.85266	3.90041	3.93572
Mix44	2.92301	2.89581	3.1405	3.42053	3.42004	3.6484	3.82768	3.93779	4.02952	3.9509
Mix44	2.92301	2.91404	3.1405	3.48966	3.42004	3.78365	3.82768	3.94388	4.02952	3.96456
Mix45	3.0192	2.95048	3.56354	3.55385	3.5918	3.63308	3.91394	3.88145	3.94791	3.91516
Mix45	3.0192	2.97283	3.56354	3.58077	3.5918	3.77377	3.91394	3.86701	3.94791	3.91351
Mix46	3.14663	2.91272	3.20291	2.89359	3.58862	3.28961	3.83797	3.61674	4.0053	3.99116
Mix46	3.14663	2.92475	3.20291	2.91815	3.58862	3.39121	3.83797	3.62907	4.0053	3.99193
Mix47	2.87413	2.83052	3.23522	3.29277	3.52046	3.42602	3.85193	3.67701	3.89235	3.86208
Mix47	2.87413	2.8286	3.23522	3.07335	3.52046	3.58511	3.85193	3.69218	3.89235	3.85386
Mix48	2.89475	2.83456	3.22746	3.50214	3.48101	3.44644	3.72083	3.9168	3.84758	3.96513
Mix48	2.89475	2.84932	3.22746	3.54257	3.48101	3.56539	3.72083	3.93835	3.84758	4.00602
Mix49	3.16057	2.96836	3.6235	3.52101	3.74774	3.48398	3.97895	3.92984	4.03597	4.0353
Mix49	3.16057	2.96062	3.6235	3.53488	3.74774	3.60591	3.97895	3.93335	4.03597	4.03586
Mix50	2.90399	2.92663	3.3098	3.24667	3.54897	3.4428	3.82303	3.90963	3.94535	3.97959
Mix50	2.90399	2.92665	3.3098	3.27524	3.54897	3.5412	3.82303	3.91222	3.94535	3.97075
Mix51	3.14816	3.05271	3.53186	3.49702	3.56318	3.45837	3.90186	3.81102	3.94457	3.91024
Mix51	3.14816	3.03977	3.53186	3.584	3.56318	3.67088	3.90186	3.80694	3.94457	3.79112
Mix52	2.87802	2.80037	3.08409	3.16228	3.43014	3.37131	3.81502	3.74092	3.92664	3.93552
Mix52	2.87802	2.86874	3.08409	3.23077	3.43014	3.54776	3.81502	3.82405	3.92664	3.77929
Mix53	2.8988	2.81291	3.04834	3.15904	3.46104	3.35073	3.9187	3.62567	3.94683	3.78232
Mix53	2.8988	2.79081	3.04834	3.09215	3.46104	3.57249	3.9187	3.64186	3.94683	3.79759
Mix54	2.9456	2.89373	3.33237	3.27656	3.55041	3.40258	3.91198	3.80107	3.97311	3.87432
Mix54	2.9456	2.88032	3.33237	3.26251	3.55041	3.64493	3.91198	3.8109	3.97311	3.86875
Mix55	2.87964	2.77413	3.33601	3.43812	3.58865	3.51008	3.89133	3.88456	3.91588	3.88556
Mix55	2.87964	2.81726	3.33601	3.40411	3.58865	3.71504	3.89133	3.88155	3.91588	3.88818
Mix56	3.46799	3.59968	3.61674	3.7166	3.77919	3.75995	3.94828	3.95885	4.04853	4.05036
Mix56	3.46799	3.62306	3.61674	3.72707	3.77919	3.78863	3.94828	3.98001	4.04853	4.03913
Mix57	3.25157	3.46977	3.63735	3.7773	3.77736	3.77266	3.88876	3.95307	3.96045	4.06293
Mix57	3.25157	3.49291	3.63735	3.77789	3.77736	3.78463	3.88876	3.97648	3.96045	4.05658
Mix58	3.25215	3.4589	3.74446	3.68927	3.71475	3.79159	3.92897	3.93009	3.97743	4.06048
Mix58	3.25215	3.49071	3.74446	3.73729	3.71475	3.80014	3.92897	3.96023	3.97743	4.03711
Mix59	3.35557	3.66291	3.70139	3.74584	3.82699	3.70223	3.95902	3.93594	4.0291	4.05479
Mix59	3.35557	3.65734	3.70139	3.72833	3.82699	3.74054	3.95902	3.96901	4.0291	4.04772
Mis60	3.06484	3.06963	3.32049	3.30303	3.50178	3.44547	3.93314	3.68137	3.95938	3.72126
Mix60	3.06484	3.12038	3.32049	3.21708	3.50178	3.45596	3.93314	3.92813	3.95938	3.7164
Mix61	3.13465	2.88244	3.18934	3.05455	3.45604	3.47873	3.81214	3.903	3.88142	3.84037
Mix61	3.13465	2.87397	3.18934	3.08476	3.45604	3.47521	3.81214	3.80978	3.88142	3.91689
Mix62	2.9191	2.84147	3.31086	3.23131	3.54476	3.54512	3.88486	3.92651	3.93846	3.98034
Mix62	2.9191	2.83488	3.31086	3.2535	3.54476	3.55481	3.88486	3.92625	3.93846	3.98658
Mix63	2.93274	3.02484	3.2374	3.26254	3.50537	3.46004	3.87418	3.90395	3.94904	3.90893
Mix63	2.93274	3.01687	3.2374	3.29232	3.50537	3.46561	3.87418	3.93142	3.94904	3.89595
Mix64	3.23503	3.06412	3.38974	3.39283	3.6213	3.81226	3.72525	3.96612	3.93561	4.04539
Mix64	3.23503	3.06157	3.38974	3.42709	3.6213	3.83276	3.72525	3.97491	3.93561	4.0185
Mix65	3.19291	2.85117	3.53108	3.63893	3.70939	3.72477	3.85469	3.95385	3.96126	3.97588
Mix65	3.19291	2.87486	3.53108	3.63251	3.70939	3.74498	3.85469	3.94321	3.96126	3.94964
Mix66	2.90605	2.86343	3.03567	2.88964	3.39327	3.32133	3.82147	3.9141	4.01963	4.04055
Mix66	2.90605	2.84812	3.03567	2.91365	3.39327	3.31439	3.82147	3.93464	4.01963	4.0382
Mix67	2.94953	2.97462	3.26118	3.34806	3.39325	3.63295	3.81944	3.94307	3.9662	3.89042
Mix67	2.94953	2.94058	3.26118	3.32924	3.39325	3.57683	3.81944	3.94887	3.9662	3.78358
Mix68	2.94866	2.8396	3.17807	3.0638	3.56922	3.47983	3.94	3.92128	3.98461	4.01894
Mix68	2.94866	2.78917	3.17807	3.09567	3.56922	3.46179	3.94	3.93255	3.98461	4.01873
Mix69	3.05901	3.01866	3.13056	3.20947	3.43258	3.37045	3.85147	3.87749	3.95421	4.00708
Mix69	3.05901	3.00664	3.13056	3.20699	3.43258	3.30784	3.85147	3.94358	3.95421	3.94217
Mix70	2.97276	2.94953	3.54351	3.33019	3.58092	3.53666	3.85073	3.95378	3.90618	4.03015
Mix70	2.97276	2.95526	3.54351	3.33278	3.58092	3.50144	3.85073	3.96579	3.90618	4.02444

## Sheet: Panel B
Community ID	Predicted	Measured	Measurement error
Generated Mix1	3.70518	3.89462	0.0265
Generated Mix2	3.70253	3.88179	0.0058
Generated Mix3	3.43411	3.33179	0.0078
Generated Mix4	3.73997	3.86663	0.0111
Generated Mix5	3.3363	3.3089	0.0201
Generated Mix6	3.68655	3.30454	0.0003
Generated Mix7	3.45269	3.13305	0.013
Generated Mix8	3.54284	3.46967	0.0029
Generated Mix9	3.49452	3.72999	0.0503
Generated Mix10	3.49033	3.6917	0.0018
