# Supplementary material for: Epistatic interactions inform rational design of synthetic microbial communities for bioremediation
Source: Nat Microbiol. 2026 Jun 29;11(7):1995–2007. doi: 10.1038/s41564-026-02386-4 (PMC13323053; doi:10.1038/s41564-026-02386-4)
Supplement: Supplementary file 7 — Raw data for Fig. 4 (coefficient values, F1 statistics). [file 41564_2026_2386_MOESM7_ESM.xlsx]

## Sheet: Panel A
Additive Coefficient	60	80	100	125	150
SA011	-0.119722	-0.144832	-0.0675214	-0.0598977	-0.0361032
SO024	-0.0265574	-0.109135	-0.0950222	0.00574012	-0.0441066
NS098	-0.0885902	-0.0598533	-0.02619	0.00391778	-0.0502004
NS099	-0.0688546	-0.0679522	-0.0860355	0.0558079	-0.0501832
NS100	-0.103841	-0.120905	-0.0601187	-0.0212536	-0.0178741
SA101	-0.0639042	-0.114751	-0.078441	-0.0726112	-0.105574
SA102	-0.102962	-0.0740327	-0.0896088	-0.0307295	-0.0709421
NL109	-0.0783815	-0.035183	-0.0639312	-0.16938	-0.297313
NS110	-0.10134	-0.13592	-0.0500566	-0.0547712	-0.0383071
SA112	-0.0665424	-0.0876995	-0.0932299	-0.0212135	-0.0488658
AF007	0.0024649	0.063805	0.0222255	0.0398904	-0.00762187
AM023	-0.056415	0.011025	0.0581082	0.0512868	-0.00845393
AC037	-0.0406699	0.1427	0.0816699	0.0556034	-0.0229448
AH044	-0.00841226	0.0733372	0.0386194	0.101926	0.0499863
AM060	0.0178929	0.0984891	0.0608131	0.0573183	0.012252
EC077	0.0408104	0.174263	0.025007	-0.00985053	-0.0360053

## Sheet: Panel B
Type of Interaction	60	80	100	125	150
Degrader-Degrader	-0.0335467	-0.0175925	-0.041776	-0.0988233	-0.0718467
Degrader-Degrader	0.0275678	0.0809828	-0.0219636	-0.0573899	0.0171053
Degrader-Degrader	0.0501337	0.131468	0.0424214	0.0677562	0.0751881
Degrader-Degrader	0.0732492	0.0655581	0.0540592	-0.0504991	-0.0537478
Degrader-Degrader	0.0291264	0.00340667	-0.0248417	-0.00656152	0.0406627
Degrader-Degrader	0.0481059	0.0588851	0.0146686	0.0420773	0.0306382
Degrader-Degrader	0.0612918	0.0117148	0.0130625	-0.0256797	-0.0133342
Degrader-Degrader	0.0477975	0.0140342	-0.0180506	0.0121322	-0.0261467
Degrader-Degrader	0.00872718	-0.043877	0.00504659	0.0388694	0.0158858
Degrader-Degrader	-0.0129683	-0.0772095	-0.00438188	-0.0899346	-0.0384947
Degrader-Degrader	0.00158171	0.0132824	-0.0121668	0.0452099	0.0103802
Degrader-Degrader	-0.0134069	0.000624746	-0.0369768	-0.0710833	-0.0554716
Degrader-Degrader	-0.0159531	-0.0913547	-0.00688727	0.0263938	0.0253338
Degrader-Degrader	-0.0329772	-0.0704409	-0.00434629	0.00163071	0.0114525
Degrader-Degrader	0.022735	0.00467019	0.0235668	-0.0385412	-0.0134998
Degrader-Degrader	0.0377791	-0.0191334	-0.000500973	-0.000500788	0.00774249
Degrader-Degrader	-0.0189087	-0.132729	-0.0247957	-0.0106802	0.0552983
Degrader-Degrader	0.0458769	0.0115733	-0.0427331	-0.0201285	0.0333892
Degrader-Degrader	0.0556119	-0.0460123	-0.0848232	-0.104465	0.0378963
Degrader-Degrader	0.0637038	0.045379	0.0122347	0.117225	0.0610417
Degrader-Degrader	0.0458764	0.0276646	-0.00221797	-0.0914503	-0.0561962
Degrader-Degrader	0.0057887	0.036483	0.0174645	0.0307094	0.0307191
Degrader-Degrader	0.0417257	0.0297187	0.0166364	-0.0371918	-0.0283046
Degrader-Degrader	0.0279918	0.0251363	0.00810419	-0.0262191	-0.0425399
Degrader-Degrader	0.0330407	0.0406731	-0.000223064	0.059583	0.0293011
Degrader-Degrader	0.0555899	0.115973	-0.0225197	0.0537262	-0.0578033
Degrader-Degrader	0.0196584	-0.00855831	0.0209007	-0.0356994	0.0385217
Degrader-Degrader	0.0599677	-0.0397906	0.0479624	0.120333	0.0802617
Degrader-Degrader	0.0543117	0.140821	0.107204	0.0331604	0.0130795
Degrader-Degrader	0.0483894	0.0372335	0.0126187	0.026452	0.0703578
Degrader-Degrader	0.0364092	0.00170742	0.00220791	0.0517505	0.00915283
Degrader-Degrader	0.0556008	-0.0724343	0.026849	-0.00597316	0.0165414
Degrader-Degrader	0.0442277	-0.0059204	0.0376796	0.00158454	-0.0025807
Degrader-Degrader	0.051479	-0.0801646	0.024589	0.0086605	0.0196591
Degrader-Degrader	0.0562624	0.0433625	0.0543607	-0.0319016	-0.0483442
Degrader-Degrader	0.0418781	0.0632854	0.0376214	0.0908217	0.0988472
Degrader-Degrader	0.0834434	-0.0373379	-0.00812781	-0.00598256	0.0567434
Degrader-Degrader	0.0463013	-0.0312621	0.00760791	0.00349142	0.0329298
Degrader-Degrader	0.0545631	0.0839026	0.0156637	0.0652554	-0.0156336
Degrader-Degrader	0.0253787	0.0550635	0.0792205	0.0345174	-0.019931
Degrader-Degrader	0.0286937	0.061551	0.0211864	0.0565574	-0.00930568
Degrader-Degrader	0.0454099	0.0431785	-0.0294098	-0.0397378	0.0141584
Degrader-Degrader	0.0643226	0.0249922	0.0316679	0.0823204	0.0485981
Degrader-Degrader	0.0635911	-0.0230819	0.027776	-0.0117936	0.0958113
Degrader-Degrader	0.059136	0.0887454	0.0311297	0.0206279	-0.00510038
Nondegrader-Nondegrader	0.00238416	-0.0191727	-0.0164653	-0.0715835	-0.0263612
Nondegrader-Nondegrader	-0.0445287	-0.116901	-0.0503966	-0.0231935	0.00546677
Nondegrader-Nondegrader	0.0168133	-0.0454161	-0.0280169	-0.0194309	0.000329637
Nondegrader-Nondegrader	-0.0653217	-0.0609228	-0.036967	0.000339302	0.0389763
Nondegrader-Nondegrader	-0.0243352	-0.00189011	-0.0400792	-0.0540867	-0.0488976
Nondegrader-Nondegrader	-0.0435106	-0.0662733	-0.0903462	-0.0766964	-0.0318626
Nondegrader-Nondegrader	-0.0226711	-0.0109985	-0.0163819	0.033254	0.0489008
Nondegrader-Nondegrader	0.00219925	-0.0189491	-0.0365957	-0.0267443	0.0592803
Nondegrader-Nondegrader	0.0410435	0.0552526	-0.0531976	-0.0399252	-0.0183431
Nondegrader-Nondegrader	0.00857079	-0.0268118	-0.0535702	-0.0617437	-0.0431203
Nondegrader-Nondegrader	-0.00473841	-0.079981	-0.0696974	0.0110466	0.0680054
Nondegrader-Nondegrader	-0.0123831	-0.130055	-0.0851007	-0.0796822	-0.000563514
Nondegrader-Nondegrader	-0.0212007	-0.0216816	-0.0491153	-0.054593	-0.0243778
Nondegrader-Nondegrader	-0.021306	-0.109978	-0.0249134	-0.0633162	0.00384046
Nondegrader-Nondegrader	-0.0026786	-0.095373	-0.0554714	0.0268747	0.106064

## Sheet: Panel C
Epistatic Coefficient	60	150
('SA011', 'SO024')	-0.0335467	-0.0718467
('SA011', 'NS098')	0.0275678	0.0171053
('SA011', 'NS099')	0.0501337	0.0751881
('SA011', 'NS100')	0.0732492	-0.0537478
('SA011', 'SA101')	0.0291264	0.0406627
('SA011', 'SA102')	0.0481059	0.0306382
('SA011', 'NL109')	0.0612918	-0.0133342
('SA011', 'NS110')	0.0477975	-0.0261467
('SA011', 'SA112')	0.00872718	0.0158858
('SA011', 'AF007')	0.0156337	-0.0308421
('SA011', 'AM023')	0.0325943	0.00203385
('SA011', 'AC037')	0.0297255	0.00102088
('SA011', 'AH044')	0.0206331	0.00544848
('SA011', 'AM060')	-0.00487761	0.00158122
('SA011', 'EC077')	-0.0140068	-0.0245975
('SO024', 'NS098')	-0.0129683	-0.0384947
('SO024', 'NS099')	0.00158171	0.0103802
('SO024', 'NS100')	-0.0134069	-0.0554716
('SO024', 'SA101')	-0.0159531	0.0253338
('SO024', 'SA102')	-0.0329772	0.0114525
('SO024', 'NL109')	0.022735	-0.0134998
('SO024', 'NS110')	0.0377791	0.00774249
('SO024', 'SA112')	-0.0189087	0.0552983
('SO024', 'AF007')	-0.0354495	-0.00575582
('SO024', 'AM023')	-0.0297486	-0.0431332
('SO024', 'AC037')	0.00733028	-0.0936536
('SO024', 'AH044')	0.00229937	0.0386476
('SO024', 'AM060')	-0.0358798	0.0814893
('SO024', 'EC077')	-0.0381037	0.0270849
('NS098', 'NS099')	0.0458769	0.0333892
('NS098', 'NS100')	0.0556119	0.0378963
('NS098', 'SA101')	0.0637038	0.0610417
('NS098', 'SA102')	0.0458764	-0.0561962
('NS098', 'NL109')	0.0057887	0.0307191
('NS098', 'NS110')	0.0417257	-0.0283046
('NS098', 'SA112')	0.0279918	-0.0425399
('NS098', 'AF007')	-0.00433435	-0.0990625
('NS098', 'AM023')	0.00899169	-0.0230671
('NS098', 'AC037')	-0.0118868	-0.080121
('NS098', 'AH044')	0.030171	0.00857021
('NS098', 'AM060')	-0.00487767	0.00666861
('NS098', 'EC077')	-0.00738967	0.0554923
('NS099', 'NS100')	0.0330407	0.0293011
('NS099', 'SA101')	0.0555899	-0.0578033
('NS099', 'SA102')	0.0196584	0.0385217
('NS099', 'NL109')	0.0599677	0.0802617
('NS099', 'NS110')	0.0543117	0.0130795
('NS099', 'SA112')	0.0483894	0.0703578
('NS099', 'AF007')	-0.00491937	0.0219366
('NS099', 'AM023')	0.00787643	0.00221126
('NS099', 'AC037')	0.0289742	-0.112084
('NS099', 'AH044')	0.0348455	0.0574368
('NS099', 'AM060')	0.0185182	-0.0197087
('NS099', 'EC077')	0.0263194	-0.00338535
('NS100', 'SA101')	0.0364092	0.00915283
('NS100', 'SA102')	0.0556008	0.0165414
('NS100', 'NL109')	0.0442277	-0.0025807
('NS100', 'NS110')	0.051479	0.0196591
('NS100', 'SA112')	0.0562624	-0.0483442
('NS100', 'AF007')	-0.00412396	0.0201863
('NS100', 'AM023')	0.0401617	-0.0217345
('NS100', 'AC037')	-0.0288754	0.0493679
('NS100', 'AH044')	0.0443893	0.054681
('NS100', 'AM060')	-0.0246095	-0.0340109
('NS100', 'EC077')	0.00582288	-0.0523464
('SA101', 'SA102')	0.0418781	0.0988472
('SA101', 'NL109')	0.0834434	0.0567434
('SA101', 'NS110')	0.0463013	0.0329298
('SA101', 'SA112')	0.0545631	-0.0156336
('SA101', 'AF007')	-0.00251177	-0.0638689
('SA101', 'AM023')	-0.00321642	-0.0625328
('SA101', 'AC037')	0.00130836	-0.0248062
('SA101', 'AH044')	0.00131376	0.0828301
('SA101', 'AM060')	-0.0411698	0.10514
('SA101', 'EC077')	-0.0011609	-0.0325601
('SA102', 'NL109')	0.0253787	-0.019931
('SA102', 'NS110')	0.0286937	-0.00930568
('SA102', 'SA112')	0.0454099	0.0141584
('SA102', 'AF007')	0.0451423	-0.0365072
('SA102', 'AM023')	0.015277	-0.0400769
('SA102', 'AC037')	0.0207735	-0.0169613
('SA102', 'AH044')	0.0102064	0.0330734
('SA102', 'AM060')	-0.00623093	0.0483074
('SA102', 'EC077')	0.00816848	-0.0264409
('NL109', 'NS110')	0.0643226	0.0485981
('NL109', 'SA112')	0.0635911	0.0958113
('NL109', 'AF007')	-0.0219826	0.0495617
('NL109', 'AM023')	0.0399711	0.0149882
('NL109', 'AC037')	-0.0027476	0.045864
('NL109', 'AH044')	0.0222253	0.07028
('NL109', 'AM060')	0.0207112	0.0816712
('NL109', 'EC077')	-0.0154113	0.0587675
('NS110', 'SA112')	0.059136	-0.00510038
('NS110', 'AF007')	0.00670116	-0.0397195
('NS110', 'AM023')	0.00933928	-0.104221
('NS110', 'AC037')	0.0380963	-0.0214044
('NS110', 'AH044')	0.0568519	0.0768565
('NS110', 'AM060')	0.00791043	0.0402646
('NS110', 'EC077')	-5.2628e-05	0.020358
('SA112', 'AF007')	-0.0163254	0.0281598
('SA112', 'AM023')	-0.00940508	-0.0984146
('SA112', 'AC037')	-0.00881432	-0.00202616
('SA112', 'AH044')	-0.00439118	0.161738
('SA112', 'AM060')	-0.0113919	0.0127476
('SA112', 'EC077')	0.0150048	0.018095
('AF007', 'AM023')	0.00238416	-0.0263612
('AF007', 'AC037')	-0.0445287	0.00546677
('AF007', 'AH044')	0.0168133	0.000329637
('AF007', 'AM060')	-0.0653217	0.0389763
('AF007', 'EC077')	-0.0243352	-0.0488976
('AM023', 'AC037')	-0.0435106	-0.0318626
('AM023', 'AH044')	-0.0226711	0.0489008
('AM023', 'AM060')	0.00219925	0.0592803
('AM023', 'EC077')	0.0410435	-0.0183431
('AC037', 'AH044')	0.00857079	-0.0431203
('AC037', 'AM060')	-0.00473841	0.0680054
('AC037', 'EC077')	-0.0123831	-0.000563514
('AH044', 'AM060')	-0.0212007	-0.0243778
('AH044', 'EC077')	-0.021306	0.00384046
('AM060', 'EC077')	-0.0026786	0.106064

## Sheet: Panel D
	60	80	100	125	150
F1	0.375	0.325	0.365	0.179	0.29
Contribution by NL109	0.028	0.002	0.021	0.077	0.211
