# Supplementary material for: Epistatic interactions inform rational design of synthetic microbial communities for bioremediation
Source: Nat Microbiol. 2026 Jun 29;11(7):1995–2007. doi: 10.1038/s41564-026-02386-4 (PMC13323053; doi:10.1038/s41564-026-02386-4)
Supplement: Supplementary file 8 — Raw data for Fig. 5 (soil communities time series, predicted vs measured raw AUC values). [file 41564_2026_2386_MOESM8_ESM.xlsx]

## Sheet: Panel B
Community ID	0	6	12	18	24	36	48	72
Generated-Mix1-Soil-1-100	101.528	99.3436	82.0798	104.051	79.1506	39.638	32.9075	22.3788
Generated-Mix2-Soil-1-100	103.622	113.859	85.5773	102.319	87.6431	94.038	110.82	12.6454
Generated-Mix3-Soil-1-100	100.058	93.3025	78.4293	30.9292	24.2155	21.9351	24.2365	12.3501
Generated-Mix4-Soil-1-100	99.7185	108.696	96.3044	104.499	81.5695	52.568	58.5786	47.2883
Generated-Mix5-Soil-1-100	101.693	95.884	100.638	123.319	75.8233	22.2368	23.7091	27.406
Generated-Mix6-Soil-1-100	94.9429	84.6482	87.3719	88.5279	86.2065	58.186	21.358	8.15581
Generated-Mix7-Soil-1-100	92.5184	85.8649	90.6451	99.9489	41.9906	21.2528	22.3	8.24639
Generated-Mix8-Soil-1-100	86.8979	87.2191	107.949	127.073	100.836	47.1381	22.4611	8.37241
Generated-Mix9-Soil-1-100	88.1745	82.6486	85.7812	85.1624	46.2685	20.3992	22.4369	10.2943
Generated-Mix10-Soil-1-100	86.0714	89.1976	102.902	115.074	69.0525	21.2494	22.2115	10.7433
Mix20-Soil-1-100	88.1561	90.0757	91.206	101.801	71.1757	22.1202	31.4965	10.4676
M9BPA-Soil-1-100	100.141	101.248	82.0492	105.873	69.7286	88.244	111.987	96.4282
Generated-Mix1-Soil-2-100	97.5441	130.427	53.2226	30.7858	26.252	41.627	43.044	22.0244
Generated-Mix2-Soil-2-100	97.1767	142.213	109.509	142.078	146.552	174.064	83.1721	23.5465
Generated-Mix3-Soil-2-100	99.6104	133.908	19.5525	31.666	26.4337	38.3529	42.5005	12.7636
Generated-Mix4-Soil-2-100	100.015	114.05	18.3982	31.2438	26.0999	22.5899	21.4868	5.03669
Generated-Mix5-Soil-2-100	101.695	118.948	15.9999	30.4831	23.362	21.1089	32.5291	11.8617
Generated-Mix6-Soil-2-100	97.1767	122.99	89.2482	126.624	43.7567	44.0954	21.5874	13.76
Generated-Mix7-Soil-2-100	94.5318	101.428	16.832	53.3489	29.0828	54.5605	22.7227	34.8335
Generated-Mix8-Soil-2-100	105.295	147.598	94.8768	125.43	63.9253	47.1038	21.3097	31.2497
Generated-Mix9-Soil-2-100	103.201	95.5455	14.8049	31.8891	29.9532	44.6868	22.7791	35.4242
Generated-Mix10-Soil-2-100	106.067	81.9186	14.5071	31.5864	28.3983	31.4288	34.3307	14.3704
Mix20-Soil-2-100	132.543	108.802	16.5914	31.9926	25.7407	40.1185	48.8413	11.3891
M9BPA-Soil-2-100	100.621	179.645	115.332	158.567	156.681	151.9	189.697	24.5015
Generated-Mix1-Soil-1-125	130.977	133.846	121.614	111.944	49.4699	22.8597	41.6687	23.7055
Generated-Mix2-Soil-1-125	146.87	132.454	124.531	145.864	159.62	170.537	178.312	149.781
Generated-Mix3-Soil-1-125	136.947	132.508	108.239	87.5309	46.044	34.5554	36.5344	25.0712
Generated-Mix4-Soil-1-125	142.61	127.584	113.44	106.77	85.5879	34.679	34.2138	25.3919
Generated-Mix5-Soil-1-125	133.528	96.4148	29.0879	33.565	49.0708	42.3511	42.4004	13.6992
Generated-Mix6-Soil-1-125	120.222	95.2908	99.2858	121.031	114.123	35.0444	33.4578	13.6838
Generated-Mix7-Soil-1-125	122.356	108.592	58.4815	32.2854	29.6649	43.0408	24.3583	24.2337
Generated-Mix8-Soil-1-125	125.767	104.773	108.366	127.358	124.317	35.254	35.165	22.7624
Generated-Mix9-Soil-1-125	131.085	116.807	57.9817	31.7457	27.7666	20.864	21.6162	9.38125
Generated-Mix10-Soil-1-125	123.587	79.8759	15.8474	31.8279	39.0164	31.4544	33.4038	13.5762
Mix20-Soil-1-125	122.239	93.8635	19.1531	53.378	52.8015	45.2443	42.4179	21.195
M9BPA-Soil-1-125	126.499	139.787	133.774	166.872	161.52	170.886	161.449	21.3602
Generated-Mix1-Soil-2-125	130.191	99.0313	65.1072	108.241	100.219	19.333	19.7977	8.88003
Generated-Mix2-Soil-2-125	133.433	114.205	87.8879	115.803	137.663	121.565	105.437	10.9103
Generated-Mix3-Soil-2-125	124.827	115.847	95.6956	87.9665	29.0905	19.8451	20.8073	7.93817
Generated-Mix4-Soil-2-125	125.766	113.748	96.9532	138.381	135.002	20.2197	20.7402	8.05677
Generated-Mix5-Soil-2-125	124.029	113.485	100.364	136.157	156.225	21.0548	22.1522	8.09165
Generated-Mix6-Soil-2-125	114.958	76.1042	56.5847	78.3936	68.3244	18.1404	22.8017	5.82072
Generated-Mix7-Soil-2-125	121.625	85.7281	68.8346	83.3962	28.758	20.2919	23.0665	5.78235
Generated-Mix8-Soil-2-125	124.322	95.0711	83.6991	95.9953	86.7861	19.7317	31.7224	6.39979
Generated-Mix9-Soil-2-125	141.737	82.2157	84.8209	82.8933	42.7156	18.6525	21.951	6.13467
Generated-Mix10-Soil-2-125	146	88.8805	81.6997	102.657	47.4708	19.3605	22.3711	6.71723
Mix20-Soil-2-125	123.716	100.463	99.7035	92.0074	54.9764	20.9139	22.7629	8.59398
M9BPA-Soil-2-125	123.079	117.427	120.467	134.922	157.753	119.263	98.0068	106.195

## Sheet: Panel C
Community ID	100 ppm Soil 1	100 ppm Soil 2	125 ppm Soil 1	125 ppm Soil 2	100 ppm Media	125 ppm Media
Generated-Mix1	4043.2	3362.52	4347.5	3581.53	4823.01	8695.46
Generated-Mix2	6196.73	7810.04	11357.1	7018.11	7919.76	8877.85
Generated-Mix3	2581.77	3033.93	4163.28	3137.14	6501.49	6496.04
Generated-Mix4	5131.48	2233.07	4595.89	4342.31	6384.19	8102.13
Generated-Mix5	3902.95	2493.68	3229.1	4559.61	5226.32	8079.55
Generated-Mix6	3772.1	3790.27	4428.07	2901.49	7295.85	8914.15
Generated-Mix7	3059.77	3053.55	3073.29	2776.69	2059.84	7601.59
Generated-Mix8	4132.9	4401.15	4823.73	3659.68	7018.49	8872.24
Generated-Mix9	2962.76	2800.39	2631.32	2991.41	4484.53	5934.93
Generated-Mix10	3483.03	2512.37	2626.04	3207.72	5386.25	4972.69
