# Supplementary material for: Epistatic interactions inform rational design of synthetic microbial communities for bioremediation
Source: Nat Microbiol. 2026 Jun 29;11(7):1995–2007. doi: 10.1038/s41564-026-02386-4 (PMC13323053; doi:10.1038/s41564-026-02386-4)
Supplement: Supplementary file 9 — Raw data for Extended Data Fig. 1 (line of best fit for colorimetric assay, fractional errors). [file 41564_2026_2386_MOESM9_ESM.xlsx]

## Sheet: Panel A
	Average	Standard Deviation	Line of Best Fit
Slope	133.36	13.142	140.41
Intercept	-0.88	3.098	-0.56

## Sheet: Panel B
Concentration	Fractional Error	Observed OD - Rep 1	Observed OD - Rep 2
2.34375	0.496663	2.13885	2.1043
4.6875	0.320715	1.05365	1.16175
9.375	0.227721	0.5252	0.54225
18.75	0.187226	0.2608	0.28705
37.5	0.172627	0.1211	0.14265
75	0.163074	0.06345	0.07215
150	0.174398	0.02965	0.03945
300	0.0857	0.01595	0.0182
