# Supplementary material for: Epistatic interactions inform rational design of synthetic microbial communities for bioremediation
Source: Nat Microbiol. 2026 Jun 29;11(7):1995–2007. doi: 10.1038/s41564-026-02386-4 (PMC13323053; doi:10.1038/s41564-026-02386-4)
Supplement: Supplementary file 10 — Raw data for Extended Data Fig. 2 (timeseries data for random communities). [file 41564_2026_2386_MOESM10_ESM.xlsx]

## Sheet: Panel A
Community ID	0	1	2	3
Random Comm1	32.2251	30.6787	33.9399	29.5955
Random Comm2	32.5848	29.2342	33.4407	28.4657
Random Comm3	32.124	30.239	31.9732	29.4252
Random Comm4	30.9887	29.1885	33.6633	27.245
Random Comm5	31.4777	31.9747	31.7026	30.2144
Random Comm6	30.0501	30.6159	33.976	30.2144
