# Supplementary material for: Epistatic interactions inform rational design of synthetic microbial communities for bioremediation
Source: Nat Microbiol. 2026 Jun 29;11(7):1995–2007. doi: 10.1038/s41564-026-02386-4 (PMC13323053; doi:10.1038/s41564-026-02386-4)
Supplement: Supplementary file 11 — Raw data for Extended Data Table 1 (strain taxonomy). [file 41564_2026_2386_MOESM11_ESM.xlsx]

## Sheet: Sheet1
Strain	Taxonomy	Degrader/Nondegrader	Percent Purity	Contaminant Identity	Contaminant Identity
AF007	Acidovorax facilis	Nondegrader	0.985
SA011	Sphingobium abikonense	Degrader	0.997
AM023	Achromobacter mucicolens	Nondegrader	0.995
SO024	Shinella Oryzae	Degrader	0.59	PM024	Pseudoxanthomonas mexicana
AC037	Acinetobacter chinensis	Nondegrader	0.521	AM023	Achromobacter mucicolens (AM023)
AH044	Aeromonas hydrophila	Nondegrader	0.5	AC044	Acinetobacter chinensis
AM060	Achromobacter mucicolens	Nondegrader	0.521	AM023	Achromobacter mucicolens (AM023)
EC077	Enterobacter chengduensis	Nondegrader	0.997
NS098	Novosphingobium silvae	Degrader	0.99
NS099	Novosphingobium silvae	Degrader	0.986
NS100	Novosphingobium silvae	Degrader	0.991
SA101	Sphingobium abikonense	Degrader	0.998
SA102	Sphingobium abikonense	Degrader	0.998
NL109	Novosphingobium lindaniclasticum	Degrader	0.992
NS110	Novosphingobium silvae	Degrader	0.986
SA112	Sphingobium abikonense	Degrader	0.997
