# Supplementary material for: Epistatic interactions inform rational design of synthetic microbial communities for bioremediation
Source: Nat Microbiol. 2026 Jun 29;11(7):1995–2007. doi: 10.1038/s41564-026-02386-4 (PMC13323053; doi:10.1038/s41564-026-02386-4)
Supplement: Supplementary file 12 — Raw data for Extended Data Fig. 3 (CO2 production from aerobic respiration of BPA). [file 41564_2026_2386_MOESM12_ESM.xlsx]

## Sheet: Panel A
Strain	CO2 from carbon source rep 1	CO2 from carbon source rep 2	CO2 without carbon source rep 1	CO2 without carbon source rep 2
SA011	0.513522	0.582434	0.0698384	0.0532062
SO024	0.522002	0.397788	0.0192639	0.0414619
NS098	0.406647	0.608105	0.00929077	0.00614434
NS099	0.438317	0.565611	-0.00681298	0.00860573
NS100	0.518069	0.624442	-0.0256559	-0.00546926
SA101	0.749472	0.541722	0.0861563	0.0806577
SA102	0.795227	0.378522	0.0617739	0.109022
NL109	0.767229	0.638163	0.0315828	0.0942716
NS110	0.496171	0.695018	0.078272	0.131955
SA112	0.538533	0.566574	0.0292719	0.0377998
