# Supplementary material for: Epistatic interactions inform rational design of synthetic microbial communities for bioremediation
Source: Nat Microbiol. 2026 Jun 29;11(7):1995–2007. doi: 10.1038/s41564-026-02386-4 (PMC13323053; doi:10.1038/s41564-026-02386-4)
Supplement: Supplementary file 13 — Raw data for Extended Data Fig. 4 (AUCs vs community size, all communities AUCs in all concentrations, imputation optimization). [file 41564_2026_2386_MOESM13_ESM.xlsx]

## Sheet: Panel A
Community ID	Community Size	60	80	100	125	150
Mix1	3	3.12573	3.14969	3.28213	3.54164	3.87488
Mix1	3	3.13287	3.23573	3.5796	3.60587	3.81201
Mix2	2	3.06112	3.00718	3.68963	3.94787	4.0361
Mix2	2	3.00588	2.99591	3.71503	3.95031	4.03137
Mix3	3	3.23499	3.15802	3.82947	3.94344	4.02106
Mix3	3	3.26032	3.21324	3.79319	3.95886	4.02726
Mix4	4	2.90444	2.96672	3.15253	3.86698	4.02633
Mix4	4	2.91053	3.04687	3.2736	3.83088	4.0195
Mix5	5	2.86162	2.81968	3.19795	3.92566	4.0048
Mix5	5	2.89145	2.86462	3.14076	3.92583	4.01112
Mix6	2	2.84823	2.92634	3.19784	3.81705	4.02401
Mix6	2	2.88584	2.95676	3.27024	3.7702	4.03014
Mix7	2	3.19943	3.23692	3.77131	3.95491	4.03898
Mix7	2	3.24172	3.1323	3.76458	3.95536	4.03694
Mix8	5	2.89917	3.03656	3.15519	3.93988	4.02215
Mix8	5	2.88439	3.09633	3.23496	3.94096	4.01811
Mix9	4	3.06789	2.9773	3.41008	3.58529	3.85873
Mix9	4	3.05057	2.97181	3.31117	3.59176	3.84373
Mix10	6	2.91915	3.04706	3.26277	3.89842	4.00312
Mix10	6	2.91632	3.13805	3.17915	3.85676	3.99488
Mix11	8	3.04344	3.25063	3.33021	3.91395	4.02762
Mix11	8	3.02631	3.27761	3.44785	3.94146	4.02344
Mix12	2	3.59147	3.77477	3.89336	3.96992	4.04394
Mix12	2	3.59933	3.78065	3.8927	3.96392	4.04261
Mix13	5	3.11076	3.2338	3.7633	3.95045	4.0178
Mix13	5	3.1106	3.20699	3.83362	3.93312	4.02828
Mix14	4	3.20318	3.64475	3.51933	3.94371	4.01952
Mix14	4	3.2135	3.65408	3.53692	3.95932	4.03412
Mix15	4	3.31039	3.62523	3.68303	3.93471	4.04098
Mix15	4	3.30475	3.66962	3.81164	3.92573	4.04436
Mix16	8	2.99554	3.2143	3.4935	3.95011	4.00565
Mix16	8	3.01081	3.30392	3.72216	3.94581	3.9952
Mix17	6	3.06658	3.4319	3.77478	3.97141	4.02348
Mix17	6	3.0919	3.42207	3.86794	3.96676	4.0139
Mix18	10	2.92643	2.94699	3.17671	3.79127	3.92665
Mix18	10	2.9229	2.99911	3.21385	3.87165	3.92856
Mix19	6	3.33018	3.68406	3.80188	3.95985	4.00316
Mix19	6	3.33904	3.68894	3.87737	3.9598	4.03225
Mix20	16	3.02179	3.1466	3.36031	3.86918	3.97838
Mix20	16	3.02531	3.16714	3.291	3.8643	3.98983
Mix21	9	2.98792	3.47668	3.67597	3.94427	3.79722
Mix21	9	2.9939	3.46397	3.70028	3.93298	3.85224
Mix22	14	2.85627	3.14571	3.54215	3.88045	3.86433
Mix22	14	2.86197	3.14825	3.53969	3.8898	3.85701
Mix23	5	2.96065	3.51654	3.64802	3.94312	4.05146
Mix23	5	2.96652	3.4676	3.8025	3.93861	4.04251
Mix24	6	2.76122	3.25766	3.58988	3.91657	4.01717
Mix24	6	2.7962	3.30511	3.59448	3.90734	4.00562
Mix25	9	2.78965	3.2247	3.58715	3.90797	4.00959
Mix25	9	2.79879	3.25177	3.56713	3.92345	3.98979
Mix26	5	3.1202	3.66675	3.70086	3.95232	4.00919
Mix26	5	3.13756	3.66655	3.69371	3.96484	4.00505
Mix27	6	2.92904	3.45612	3.58047	3.94337	3.88335
Mix27	6	2.92601	3.42482	3.59778	3.94376	3.8913
Mix28	9	2.86013	3.24438	3.64899	3.91299	4.0189
Mix28	9	2.85193	3.27573	3.64369	3.9302	4.0036
Mix29	4	2.9483	3.56075	3.78975	3.91923	4.05296
Mix29	4	2.94132	3.58592	3.75736	3.94702	4.03707
Mix30	9	2.80115	3.2777	3.56812	3.91864	3.98806
Mix30	9	2.81375	3.35519	3.59103	3.93902	3.9892
Mix31	10	3.03062	3.41072	3.60087	3.94232	3.90339
Mix31	10	3.00889	3.42706	3.67536	3.9372	3.88973
Mix32	7	2.80572	3.27172	3.51075	3.91847	3.82413
Mix32	7	2.8368	3.2501	3.49296	3.92438	3.81421
Mix33	2	3.65327	3.66763	3.73086	3.97208	4.05549
Mix33	2	3.65084	3.76809	3.74074	3.97181	4.03703
Mix34	9	2.89544	3.38851	3.67893	3.92133	3.92948
Mix34	9	2.90007	3.36374	3.67419	3.93097	3.91556
Mix35	6	2.94239	3.36687	3.66605	3.93761	4.03416
Mix35	6	2.9525	3.39181	3.66986	3.93808	3.98861
Mix36	3	3.42913	3.64361	3.68364	3.96556	4.01991
Mix36	3	3.43633	3.67604	3.70721	3.96713	3.98439
Mix37	6	2.90601	3.42547	3.53359	3.93031	3.90772
Mix37	6	2.92675	3.44538	3.64268	3.9391	3.89295
Mix38	7	2.80167	3.0049	3.54399	3.94234	3.99792
Mix38	7	2.83616	3.22515	3.55919	3.94573	3.93883
Mix39	11	2.84777	3.36741	3.50755	3.90627	3.86974
Mix39	11	2.86136	3.44159	3.63909	3.90999	3.83914
Mix40	9	2.95052	3.35719	3.61217	3.92875	4.02696
Mix40	9	2.99529	3.30431	3.62123	3.94064	4.02499
Mix41	7	2.90848	3.39108	3.58147	3.81888	3.94099
Mix41	7	2.93233	3.41403	3.7319	3.88124	3.89424
Mix42	6	2.86194	3.21539	3.44452	3.90185	4.02459
Mix42	6	2.83391	3.19451	3.57782	3.9259	4.02888
Mix43	6	2.95405	3.37087	3.49169	3.84899	3.92373
Mix43	6	2.91543	3.32488	3.62007	3.85266	3.93572
Mix44	4	2.89581	3.42053	3.6484	3.93779	3.9509
Mix44	4	2.91404	3.48966	3.78365	3.94388	3.96456
Mix45	6	2.95048	3.55385	3.63308	3.88145	3.91516
Mix45	6	2.97283	3.58077	3.77377	3.86701	3.91351
Mix46	2	2.91272	2.89359	3.28961	3.61674	3.99116
Mix46	2	2.92475	2.91815	3.39121	3.62907	3.99193
Mix47	9	2.83052	3.29277	3.42602	3.67701	3.86208
Mix47	9	2.8286	3.07335	3.58511	3.69218	3.85386
Mix48	9	2.83456	3.50214	3.44644	3.9168	3.96513
Mix48	9	2.84932	3.54257	3.56539	3.93835	4.00602
Mix49	6	2.96836	3.52101	3.48398	3.92984	4.0353
Mix49	6	2.96062	3.53488	3.60591	3.93335	4.03586
Mix50	9	2.92663	3.24667	3.4428	3.90963	3.97959
Mix50	9	2.92665	3.27524	3.5412	3.91222	3.97075
Mix51	5	3.05271	3.49702	3.45837	3.81102	3.91024
Mix51	5	3.03977	3.584	3.67088	3.80694	3.79112
Mix52	8	2.80037	3.16228	3.37131	3.74092	3.93552
Mix52	8	2.86874	3.23077	3.54776	3.82405	3.77929
Mix53	9	2.81291	3.15904	3.35073	3.62567	3.78232
Mix53	9	2.79081	3.09215	3.57249	3.64186	3.79759
Mix54	10	2.89373	3.27656	3.40258	3.80107	3.87432
Mix54	10	2.88032	3.26251	3.64493	3.8109	3.86875
Mix55	7	2.77413	3.43812	3.51008	3.88456	3.88556
Mix55	7	2.81726	3.40411	3.71504	3.88155	3.88818
Mix56	3	3.59968	3.7166	3.75995	3.95885	4.05036
Mix56	3	3.62306	3.72707	3.78863	3.98001	4.03913
Mix57	3	3.46977	3.7773	3.77266	3.95307	4.06293
Mix57	3	3.49291	3.77789	3.78463	3.97648	4.05658
Mix58	4	3.4589	3.68927	3.79159	3.93009	4.06048
Mix58	4	3.49071	3.73729	3.80014	3.96023	4.03711
Mix59	3	3.66291	3.74584	3.70223	3.93594	4.05479
Mix59	3	3.65734	3.72833	3.74054	3.96901	4.04772
Mis60	14	3.06963	3.30303	3.44547	3.68137	3.72126
Mix60	14	3.12038	3.21708	3.45596	3.92813	3.7164
Mix61	12	2.88244	3.05455	3.47873	3.903	3.84037
Mix61	12	2.87397	3.08476	3.47521	3.80978	3.91689
Mix62	8	2.84147	3.23131	3.54512	3.92651	3.98034
Mix62	8	2.83488	3.2535	3.55481	3.92625	3.98658
Mix63	8	3.02484	3.26254	3.46004	3.90395	3.90893
Mix63	8	3.01687	3.29232	3.46561	3.93142	3.89595
Mix64	3	3.06412	3.39283	3.81226	3.96612	4.04539
Mix64	3	3.06157	3.42709	3.83276	3.97491	4.0185
Mix65	3	2.85117	3.63893	3.72477	3.95385	3.97588
Mix65	3	2.87486	3.63251	3.74498	3.94321	3.94964
Mix66	3	2.86343	2.88964	3.32133	3.9141	4.04055
Mix66	3	2.84812	2.91365	3.31439	3.93464	4.0382
Mix67	5	2.97462	3.34806	3.63295	3.94307	3.89042
Mix67	5	2.94058	3.32924	3.57683	3.94887	3.78358
Mix68	5	2.8396	3.0638	3.47983	3.92128	4.01894
Mix68	5	2.78917	3.09567	3.46179	3.93255	4.01873
Mix69	5	3.01866	3.20947	3.37045	3.87749	4.00708
Mix69	5	3.00664	3.20699	3.30784	3.94358	3.94217
Mix70	9	2.94953	3.33019	3.53666	3.95378	4.03015
Mix70	9	2.95526	3.33278	3.50144	3.96579	4.02444

## Sheet: Panel B
Community ID	60	80	100	125	150
Mix1	1335.78	1411.52	1914.83	3480.46	7496.94
Mix1	1357.89	1720.79	3798.35	4035.22	6486.53
Mix2	1151.11	1016.67	4893.67	8868.89	10866.9
Mix2	1013.63	990.63	5188.35	8918.96	10749.1
Mix3	1717.87	1438.87	6752.57	8778.94	10496.9
Mix3	1821.05	1633.94	6211.48	9096.11	10647.7
Mix4	802.495	926.227	1420.78	7361.81	10625
Mix4	813.822	1113.96	1877.58	6774.5	10459.2
Mix5	727.151	660.212	1577.44	8426.71	10111.1
Mix5	778.835	732.181	1382.79	8430.05	10259.2
Mix6	705.069	844.001	1577.02	6562.22	10568.3
Mix6	768.843	905.232	1863.12	5891.11	10718.5
Mix7	1582.82	1725.53	5906.29	9013.79	10939.1
Mix7	1744.71	1356.12	5815.37	9023.23	10887.9
Mix8	792.816	1087.83	1429.51	8707.19	10523.3
Mix8	766.283	1248.32	1717.75	8728.9	10425.9
Mix9	1169.21	949.068	2570.87	3848.52	7223.23
Mix9	1123.49	937.148	2047.26	3906.27	6978.04
Mix10	830.141	1114.45	1831.32	7914.41	10072
Mix10	824.745	1374.2	1510.61	7190.59	9882.91
Mix11	1105.19	1780.84	2139.02	8202.5	10656.6
Mix11	1062.44	1895.01	2804.44	8738.93	10554.6
Mix12	3903.66	5953.51	7822.73	9330.72	11064.8
Mix12	3974.92	6034.57	7810.95	9202.81	11030.8
Mix13	1290.5	1713.17	5798.29	8921.73	10418.4
Mix13	1290.04	1610.62	6817.39	8572.73	10673
Mix14	1596.54	4413.21	3306.19	8784.36	10459.6
Mix14	1634.92	4508.95	3442.86	9105.75	10817.4
Mix15	2043.6	4219.24	4819.79	8604.28	10989.4
Mix15	2017.19	4673.21	6480.96	8428.17	11075.5
Mix16	989.772	1637.95	3115.32	8914.86	10131
Mix16	1025.2	2013.35	5274.27	8826.91	9890
Mix17	1165.68	2703.35	5953.6	9362.99	10555.5
Mix17	1235.65	2642.85	7378.02	9263.16	10325.2
Mix18	844.163	885.096	1502.13	6184.08	8446.02
Mix18	837.337	997.942	1636.24	7441.29	8483.26
Mix19	2138.86	4831.29	6336.99	9117.05	10073
Mix19	2182.95	4885.86	7539.91	9115.87	10770.9
Mix20	1051.46	1401.52	2292.48	7399.13	9514.47
Mix20	1060.01	1469.4	1954.33	7316.53	9768.59
Mix21	972.557	2996.94	4742.05	8795.63	6269.27
Mix21	986.055	2910.49	5015.08	8570.01	7116.14
Mix22	718.244	1398.65	3484.59	7593.63	7317.01
Mix22	727.734	1406.87	3464.86	7758.87	7194.64
Mix23	913.374	3285.06	4446.51	8772.42	11258
Mix23	925.798	2934.93	6345.96	8681.83	11028.3
Mix24	577.063	1809.9	3889.37	8252.13	10403.4
Mix24	625.466	2018.87	3930.82	8078.67	10130.2
Mix25	616.098	1677.65	3865	8090.35	10223.2
Mix25	629.198	1785.52	3690.86	8384	9767.68
Mix26	1318.86	4642.5	5021.77	8960.22	10213.8
Mix26	1372.66	4640.31	4939.83	9222.41	10116.9
Mix27	849.259	2858.37	3806.04	8777.58	7644.49
Mix27	843.346	2659.61	3960.75	8785.33	7785.75
Mix28	724.647	1755.4	4456.48	8184.43	10444.8
Mix28	711.107	1886.84	4402.41	8515.24	10083.3
Mix29	887.772	3637.08	6162.42	8302.98	11296.8
Mix29	873.613	3854.09	5719.46	8851.51	10891
Mix30	632.623	1895.39	3699.33	8291.61	9728.72
Mix30	651.249	2265.63	3899.68	8690.06	9754.37
Mix31	1073.04	2574.64	3989.08	8756.35	8005.62
Mix31	1020.69	2673.37	4735.4	8653.63	7757.67
Mix32	639.316	1869.47	3241.54	8288.44	6670.12
Mix32	686.759	1778.7	3111.41	8401.86	6519.46
Mix33	4500.64	4651.85	5381	9377.25	11363
Mix33	4475.53	5862.64	5504.73	9371.5	10890
Mix34	786.024	2446.31	4774.5	8343.12	8501.17
Mix34	794.453	2310.67	4722.72	8530.4	8233.12
Mix35	875.78	2327.42	4634.95	8661.76	10818.4
Mix35	896.404	2464.93	4675.86	8671.18	9741.15
Mix36	2686.14	4401.55	4826.61	9237.62	10469.1
Mix36	2731.07	4742.83	5095.8	9271.08	9646.96
Mix37	805.39	2663.59	3416.59	8517.54	8085.68
Mix37	844.792	2788.57	4392.16	8691.68	7815.46
Mix38	633.381	1011.35	3499.38	8756.69	9952.12
Mix38	685.743	1679.37	3623.97	8825.25	8686.14
Mix39	704.323	2330.27	3217.75	8058.77	7408.74
Mix39	726.712	2764.32	4356.06	8128.13	6904.65
Mix40	892.314	2276.09	4094.21	8486.87	10640.5
Mix40	989.205	2015.17	4180.55	8722.38	10592.2
Mix41	809.992	2460.82	3814.76	6589.88	8729.5
Mix41	855.71	2594.38	5393.92	7607.55	7838.7
Mix42	727.675	1642.05	2783.06	7977.2	10582.5
Mix42	682.192	1564.99	3782.87	8431.32	10687.6
Mix43	899.594	2348.92	3102.31	7062.97	8389.47
Mix43	823.048	2112.92	4169.35	7122.91	8624.32
Mix44	786.698	2633.49	4450.38	8665.37	8930.96
Mix44	820.422	3087.88	6076.45	8787.77	9216.41
Mix45	892.238	3579.76	4296.12	7611.06	8225.4
Mix45	939.346	3808.66	5939.76	7362.28	8194.3
Mix46	817.947	782.691	1948.11	4137.48	9798.43
Mix46	840.902	828.237	2461.57	4256.71	9815.84
Mix47	676.897	1962.31	2666.97	4753.47	7279.16
Mix47	673.901	1184	3846.92	4922.47	7142.67
Mix48	683.225	3177.93	2795.39	8256.65	9228.58
Mix48	706.83	3487.92	3676.11	8676.53	10139.6
Mix49	929.729	3319.04	3047.77	8508.22	10846.7
Mix49	913.313	3426.75	4035.63	8577.26	10860.8
Mix50	844.56	1764.7	2772.05	8121.34	9540.86
Mix50	844.592	1884.67	3476.93	8169.89	9348.77
Mix51	1129.03	3140.65	2873.23	6471.74	8132.76
Mix51	1095.9	3837.08	4686.8	6411.16	6181.94
Mix52	631.499	1453.06	2351.31	5507.12	8620.25
Mix52	739.165	1701.26	3529.88	6668.87	6015.75
Mix53	649.994	1442.25	2242.46	4223.46	6057.85
Mix53	617.749	1236.37	3736.69	4383.93	6274.62
Mix54	782.947	1890.42	2526.88	6325.07	7487.25
Mix54	759.14	1830.26	4415.04	6469.88	7391.86
Mix55	594.474	2742.32	3236.56	7665.89	7683.54
Mix55	656.536	2535.74	5188.49	7612.85	7730.1
Mix56	3978.14	5207.11	5753.69	9095.92	11229.4
Mix56	4198.17	5334.2	6146.48	9550.17	10942.8
Mix57	2949.63	5988.27	5924.63	8975.66	11559.1
Mix57	3111.08	5996.39	6090.15	9472.81	11391.4
Mix58	2876.71	4889.59	6188.51	8513.12	11494.2
Mix58	3095.34	5461.2	6311.56	9125.01	10892.1
Mix59	4601.63	5569.86	5037.62	8628.54	11344.6
Mix59	4542.92	5349.66	5502.3	9311.39	11161.4
Mis60	1173.89	2009.22	2789.14	4801.46	5263.32
Mix60	1319.41	1648.48	2857.35	8474.89	5204.74
Mix61	762.843	1133.84	3011.15	7998.38	6924.27
Mix61	748.115	1215.51	2986.83	6453.27	8258.34
Mix62	694.173	1703.39	3508.46	8443.19	9557.34
Mix62	683.716	1792.69	3587.62	8438.15	9695.63
Mix63	1058.86	1830.36	2884.33	8015.81	8108.25
Mix63	1039.62	1960.28	2921.52	8539.25	7869.59
Mix64	1159.11	2470.74	6490.17	9249.44	11101.7
Mix64	1152.31	2673.58	6803.97	9438.55	10435.1
Mix65	709.863	4354.42	5306.07	8991.94	9459.68
Mix65	749.65	4290.48	5558.83	8774.16	8905.11
Mix66	730.186	775.601	2095.7	8205.37	10978.6
Mix66	704.892	819.685	2062.46	8602.74	10919.5
Mix67	943.227	2228.77	4294.88	8771.48	7770.03
Mix67	872.118	2134.21	3774.26	8889.44	6075.44
Mix68	691.188	1158.25	3018.79	8342.09	10445.7
Mix68	615.412	1246.44	2895.92	8561.51	10440.7
Mix69	1043.9	1619.84	2346.63	7542.12	10164.4
Mix69	1015.41	1610.61	2031.62	8781.64	8753.26
Mix70	890.287	2138.92	3440.82	8990.44	10718.9
Mix70	902.111	2151.67	3172.8	9242.55	10578.8

## Sheet: Panel C
lambda	RMSE	STD
0	0.139978	0.00396792
0.25	0.138269	0.00392239
0.5	0.136798	0.00388423
0.75	0.135575	0.00385616
1	0.13449	0.00383243
1.25	0.133573	0.00381488
1.5	0.132776	0.00380058
1.75	0.132125	0.00378989
2	0.131611	0.00378273
2.25	0.131173	0.00377602
2.5	0.130811	0.00377061
2.75	0.130528	0.00376764
3	0.130359	0.00376728
3.25	0.130267	0.00376903
3.5	0.130249	0.00377436
3.75	0.130287	0.00378157
4	0.130402	0.00379152
4.25	0.130559	0.00380325
4.5	0.130779	0.00381696
4.75	0.131067	0.00383397
5	0.131368	0.00385162
5.25	0.131738	0.0038708
5.5	0.132161	0.00389257
5.75	0.13261	0.00391527
6	0.133096	0.00393886
6.25	0.133616	0.00396376
6.5	0.13416	0.0039894
6.75	0.134746	0.00401625
7	0.13535	0.00404323
7.25	0.135987	0.00407101
7.5	0.136644	0.00409914
7.75	0.137325	0.00412783
8	0.138024	0.00415705
8.25	0.138739	0.00418661
8.5	0.139488	0.00421718
8.75	0.140246	0.00424752
9	0.141021	0.00427809
9.25	0.14181	0.00430884
9.5	0.14261	0.00433996
9.75	0.143422	0.00437164
10	0.144249	0.0044038

## Sheet: Panel D
Iteration	measured	predicted
1	3.9372	3.87124
2	3.06789	2.71272
3	3.77131	3.56049
4	3.93097	3.8744
5	3.69371	3.72547
6	3.56075	3.39941
7	3.2501	3.27853
8	3.23573	3.42034
9	3.04687	3.07371
10	3.60587	3.83545
11	3.67597	3.60479
12	3.17915	3.48792
13	3.59176	3.81374
14	3.2135	3.128
15	2.92601	3.05925
16	3.56075	3.39941
17	3.19943	3.0173
18	3.14076	3.42288
19	3.16714	3.14852
20	3.15253	3.43795
21	3.13756	3.19716
22	2.81375	3.0471
23	3.95985	3.96398
24	4.02215	4.01432
25	3.58592	3.39145
26	3.21385	3.45996
27	2.85627	2.93029
28	3.35519	3.35139
29	3.95886	3.95546
30	3.16714	3.14852
31	3.71503	3.49059
32	3.94427	3.82201
33	4.04394	3.98988
34	2.84823	2.73891
35	3.4935	3.5505
36	3.23573	3.15671
37	4.00565	4.00207
38	4.02633	3.96818
39	3.66605	3.53337
40	3.13287	2.82379
41	3.95045	3.93773
42	3.95985	3.95904
43	3.83362	3.5556
44	3.81421	3.98319
45	3.5796	3.42212
46	4.02344	3.9961
47	3.87488	3.77208
48	2.9939	3.10618
49	3.45612	3.33419
50	3.8643	3.88899
51	3.56075	3.40991
52	3.92665	3.9245
53	4.04261	3.99061
54	3.75736	3.62834
55	4.03694	4.0065
56	3.92345	3.88889
57	3.93861	3.95326
58	3.06658	3.14779
59	3.13756	3.18453
60	3.91299	3.9179
61	4.02401	3.93866
62	2.81375	3.04835
63	3.36687	3.27545
64	3.96676	3.94624
65	3.94232	3.86458
66	4.02215	4.00808
67	3.67536	3.60685
68	3.02179	2.88454
69	3.56713	3.48258
70	4.02633	3.96818
71	2.88584	2.77749
72	3.92948	3.96706
73	3.11076	3.0962
74	2.86162	2.7681
75	3.94096	3.88953
76	3.97838	3.96214
77	3.54164	3.83626
78	2.91915	2.8449
79	2.9525	3.09971
80	4.00959	3.96741
81	3.75736	3.62393
82	3.9302	3.90916
83	3.15253	3.41078
84	3.66962	3.55147
85	3.94427	3.81847
86	3.66605	3.55606
87	3.62523	3.48439
88	2.9525	3.09971
89	3.92583	3.87253
90	3.02531	2.87461
91	3.72216	3.56102
92	3.8927	3.84883
93	2.91632	2.82447
94	2.80115	3.02415
95	2.7962	3.039
96	3.51654	3.2714
97	3.87737	3.75709
98	3.98979	3.98203
99	3.64802	3.53118
100	4.05549	4.00186
101	4.03412	3.99205
102	4.0139	3.9903
103	3.94371	3.94707
104	2.79879	3.01755
105	3.47668	3.39749
106	3.91556	3.98068
107	3.89336	3.85315
108	3.06789	2.79201
109	3.8913	3.98631
110	3.96992	3.9724
111	3.66605	3.57049
112	4.04394	3.99389
113	2.79879	3.00358
114	2.9773	3.13238
115	3.38851	3.36205
116	3.94702	3.94874
117	4.01811	4.00151
118	3.05057	2.70692
119	4.03014	3.90941
120	3.97208	4.00313
121	4.02401	3.93756
122	2.98792	3.09925
123	3.70028	3.61479
124	4.02215	4.00447
125	3.93471	3.9698
126	3.15253	3.43139
127	3.1202	3.187
128	3.95932	3.95149
129	3.58988	3.49105
130	3.38851	3.36205
131	3.04706	3.1085
132	3.14076	3.41196
133	3.00588	2.99462
134	3.96992	3.9724
135	3.51654	3.33695
136	3.98979	3.98418
137	3.95232	3.94641
138	3.00889	3.09108
139	2.85627	2.9372
140	3.91395	3.91364
141	4.03707	3.98017
142	3.58715	3.47248
143	4.02401	3.93354
144	4.01952	3.97902
145	4.02106	3.99442
146	3.41008	3.50848
147	3.24172	3.03205
148	2.91632	2.80362
149	3.7633	3.57534
150	2.9773	3.29109
151	3.44785	3.564
152	3.98983	3.95568
153	3.65327	3.18669
154	3.67419	3.55917
155	3.9952	3.99128
156	3.94096	3.88947
157	3.91847	3.7947
158	3.91299	3.92008
159	3.42482	3.34943
160	4.04098	3.97256
161	3.79319	3.60613
162	2.9773	3.29109
163	3.2247	3.19169
164	3.92566	3.87968
165	3.95886	3.94374
166	3.86433	3.96251
167	3.02179	2.87261
168	3.19795	3.37393
169	3.01081	3.06659
170	3.96992	4.0102
171	4.04261	3.98037
172	2.92634	3.0664
173	2.86462	3.0574
174	4.00919	3.98071
175	3.96676	3.95038
176	3.05057	2.81208
177	3.94371	3.94338
178	3.59176	3.79789
179	2.84823	2.74824
180	3.24438	3.30371
181	3.95031	3.92785
182	3.09633	3.08412
183	3.31117	3.40307
184	3.79722	3.98559
185	3.97181	3.99573
186	3.97181	3.99573
187	3.33904	3.25923
188	3.83362	3.55875
189	3.90734	3.90297
190	4.00316	3.99941
191	3.66962	3.56616
192	3.69371	3.70897
193	3.5796	3.5223
194	3.89336	3.85226
195	3.15253	3.4231
196	3.80188	3.71716
197	3.95491	3.95437
198	3.91556	3.9805
199	3.68406	3.53924
200	3.91395	3.9151
201	3.8643	3.88884
202	2.89917	2.80408
203	2.80572	2.97249
204	3.91864	3.88934
205	3.89842	3.88422
206	3.56812	3.49633
207	3.2736	3.44129
208	3.70086	3.70179
209	3.30511	3.24893
210	3.13805	3.05144
211	4.0048	4.0053
212	3.94344	3.92537
213	3.94702	3.94876
214	3.14969	2.99049
215	2.85193	3.03095
216	3.36374	3.37829
217	4.02106	3.98191
218	3.81705	3.8804
219	2.9483	3.15758
220	3.2777	3.3477
221	3.36374	3.37829
222	2.81968	3.0883
223	3.12573	2.68913
224	3.59933	3.25517
225	3.54215	3.47949
226	3.85873	3.80526
227	3.30475	3.19505
228	3.49296	3.52552
229	4.02344	4.00043
230	2.80115	3.02011
231	2.81968	3.0883
232	3.23573	3.35187
233	3.81201	3.79682
234	3.58988	3.46861
235	4.04261	3.97931
236	3.49296	3.52552
237	4.00505	3.99059
238	2.86462	3.03711
239	3.58047	3.60871
240	2.89145	2.8062
241	3.2777	3.3477
242	3.65327	3.186
243	3.49296	3.52552
244	2.95676	3.08631
245	4.03137	4.00239
246	3.291	3.51197
247	3.68303	3.7293
248	3.13756	3.19164
249	3.2736	3.49258
250	2.89145	2.72449
251	2.84823	2.73383
252	3.26032	3.08403
253	3.49296	3.5526
254	2.95676	3.04849
255	2.97181	3.17185
256	3.9372	3.86087
257	3.67419	3.55589
258	3.76458	3.57269
259	4.02106	3.99461
260	2.98792	3.11495
261	3.58715	3.47564
262	2.8368	2.99292
263	3.94702	3.92869
264	2.91632	2.80455
265	3.58592	3.27794
266	3.2777	3.2495
267	3.38851	3.35938
268	4.04251	3.97969
269	3.92566	3.87102
270	3.92566	3.87102
271	3.72216	3.5643
272	2.88584	2.7887
273	3.64899	3.53227
274	3.53692	3.7183
275	2.86013	2.98486
276	3.81164	3.73869
277	3.04687	3.22759
278	3.36031	3.5069
279	3.75736	3.53285
280	2.89145	2.72449
281	3.93808	3.9109
282	3.49296	3.52165
283	4.04261	3.99142
284	4.03416	3.982
285	3.7633	3.61541
286	3.97141	3.94404
287	3.91847	3.79761
288	3.49296	3.52165
289	3.02531	2.86014
290	2.92643	2.72408
291	3.30511	3.19167
292	4.03014	3.91086
293	4.01717	3.97169
294	3.15802	3.56754
295	3.06112	2.98775
296	3.14969	2.9829
297	3.79319	3.59737
298	3.04687	3.10265
299	3.19943	3.0864
300	4.00316	3.98897
301	3.59448	3.46762
302	4.02633	3.97158
303	3.69371	3.70822
304	2.89917	2.80225
305	3.17915	3.47305
306	3.1202	3.18237
307	3.92345	3.89191
308	3.94371	3.94623
309	3.2338	3.4008
310	3.94376	3.85252
311	3.12573	2.68644
312	3.53692	3.71913
313	3.94146	3.9205
314	3.85873	3.80186
315	4.00959	3.96856
316	4.04261	3.98212
317	3.2736	3.44785
318	3.17671	3.5168
319	3.00718	3.40954
320	4.02106	3.99194
321	4.01811	4.01121
322	3.21385	3.5323
323	3.03062	3.06013
324	2.9525	3.09714
325	2.99911	3.28129
326	3.93988	3.88249
327	3.39181	3.42168
328	3.90734	3.90353
329	4.05146	3.97516
330	3.47668	3.44211
331	4.03898	3.99677
332	4.0195	3.93804
333	2.89145	2.74961
334	3.92665	3.90084
335	3.93861	3.95273
336	3.93298	3.8483
337	3.70086	3.70639
338	3.70028	3.61012
339	3.2143	3.28666
340	4.0048	4.01632
341	3.53969	3.49181
342	4.00919	3.97552
343	2.92643	2.93075
344	2.94699	3.26257
345	3.60587	3.8267
346	3.56713	3.49498
347	3.77477	3.66797
348	3.89336	3.81192
349	3.80188	3.7603
350	3.06789	2.72207
351	3.09633	3.10603
352	2.91915	2.82889
353	3.46397	3.43206
354	3.93471	3.97488
355	3.92665	3.92021
356	3.93097	3.86519
357	3.87737	3.75747
358	3.83088	3.89484
359	4.03412	3.99633
360	3.17671	3.41091
361	2.85193	3.04381
362	3.82947	3.56588
363	4.03416	3.98204
364	3.91299	3.91652
365	3.92856	3.97328
366	3.94371	3.94747
367	4.00919	3.98362
368	4.04394	3.9898
369	3.30392	3.42284
370	3.96676	3.9446
371	3.8913	3.98663
372	3.14969	3.14453
373	2.81968	3.07542
374	3.94581	3.92219
375	3.68303	3.7311
376	3.94427	3.80674
377	4.03137	3.99813
378	2.91915	2.82889
379	3.00718	3.42311
380	3.4319	3.4807
381	3.02631	2.97737
382	2.99554	2.97712
383	2.90444	2.75777
384	3.81164	3.73533
385	3.51654	3.35903
386	4.04098	3.98061
387	2.76122	3.00226
388	3.15253	3.40665
389	3.79319	3.58937
390	3.80188	3.72342
391	3.30475	3.17843
392	2.91632	2.82472
393	4.00565	3.96662
394	3.74074	3.86116
395	2.86162	2.83222
396	3.94702	3.94818
397	3.93988	3.88562
398	3.25063	3.193
399	3.95491	3.95407
400	2.81968	3.04819
401	3.58047	3.59993
402	3.7702	3.89216
403	2.96065	3.12555
404	3.95011	3.8864
405	3.71503	3.45602
406	3.58988	3.53285
407	3.42207	3.38901
408	3.86794	3.60526
409	3.94344	3.9469
410	4.00565	3.96662
411	3.84373	3.81268
412	3.8927	3.85007
413	2.81968	3.04819
414	3.33018	3.19462
415	3.94232	3.86734
416	3.64475	3.3728
417	2.81375	3.05189
418	4.0361	4.00492
419	3.19784	3.37094
420	3.81164	3.70289
421	3.47668	3.4502
422	4.05549	4.00224
423	3.58529	3.83347
424	3.2501	3.27298
425	3.94702	3.94955
426	3.14076	3.41499
427	3.30511	3.24677
428	3.45612	3.34242
429	3.89842	3.88031
430	3.291	3.5221
431	2.76122	2.99387
432	3.14571	3.28118
433	3.82947	3.59056
434	3.96676	3.94924
435	3.96484	3.94458
436	3.86698	3.88139
437	3.59147	3.26465
438	3.56075	3.4362
439	3.58988	3.55136
440	4.05296	3.96751
441	3.20318	3.094
442	2.80115	3.00245
443	2.9773	3.28085
444	3.58988	3.55136
445	3.21324	3.55465
446	3.02179	2.87929
447	3.94096	3.88557
448	3.93471	3.97233
449	2.76122	2.99387
450	3.85224	3.97646
451	3.97838	3.95924
452	3.15519	3.46897
453	3.59933	3.26389
454	3.94702	3.94955
455	3.66605	3.57332
456	3.92573	3.98576
457	3.64369	3.50191
458	3.89842	3.87798
459	2.99911	3.11091
460	2.86013	3.04113
461	2.86013	3.04113
462	3.93861	3.9017
463	3.8643	3.88569
464	4.0036	3.98289
465	2.86162	2.77962
466	3.27573	3.24679
467	3.90734	3.89968
468	3.54215	3.47639
469	3.06789	2.735
470	2.95676	3.06877
471	3.96392	4.01651
472	3.75736	3.62583
473	3.53692	3.72053
474	3.79127	3.83003
475	3.74074	3.87125
476	3.98806	3.97905
477	4.01952	3.98362
478	3.92438	3.8046
479	3.89842	3.87798
480	3.95011	3.90533
481	3.2501	3.28697
482	4.04394	3.9896
483	2.80115	3.0182
484	4.04251	3.94736
485	3.01081	3.08988
486	4.02348	3.99344
487	3.95985	3.96645
488	3.93988	3.87956
489	3.35519	3.27952
490	2.8368	2.92418
491	4.03707	3.98085
492	3.02179	2.88303
493	3.67536	3.62674
494	3.56075	3.40935
495	4.02215	4.01221
496	3.33904	3.21022
497	3.5796	3.5184
498	3.67597	3.63237
499	3.19943	3.07808
500	3.94232	3.86742
501	3.03062	3.03601
502	3.33904	3.21022
503	3.53969	3.48161
504	3.00889	3.0704
505	3.75736	3.63537
506	2.81968	3.07597
507	3.01081	3.0757
508	3.93471	3.97547
509	3.86918	3.87555
510	3.24438	3.30834
511	3.97181	4.0034
512	3.92438	3.79193
513	3.2247	3.24981
514	3.27172	3.2672
515	3.56812	3.49842
516	4.03707	3.98085
517	3.35519	3.27466
518	3.03062	3.03601
519	3.8025	3.59744
520	4.04436	3.96366
521	3.92438	3.79193
522	3.03062	3.03601
523	3.41008	3.41355
524	2.9939	3.1036
525	3.68894	3.56867
526	3.8643	3.8874
527	3.9892	3.98492
528	3.77478	3.59758
529	3.42207	3.54488
530	3.20318	3.10465
531	3.68963	3.4739
532	3.86698	3.8846
533	2.81968	3.0799
534	4.03707	3.97657
535	3.88045	3.81806
536	4.04436	3.96581
537	3.33018	3.21577
538	3.82413	3.9795
539	3.81421	3.98483
540	2.97181	3.16567
541	3.58715	3.46712
542	4.03707	3.97657
543	3.95491	3.95532
544	3.94096	3.88833
545	3.89336	3.85782
546	3.9892	3.98492
547	3.99488	3.96444
548	3.95045	3.93699
549	3.95232	3.94686
550	3.95045	3.93699
551	3.56713	3.48393
552	4.0139	3.98825
553	3.92583	3.87038
554	3.95232	3.94686
555	3.9302	3.90733
556	2.9939	3.09769
557	3.1466	3.21995
558	3.59778	3.58967
559	3.4319	3.37895
560	3.8643	3.8874
561	3.4935	3.53868
562	4.03416	3.98509
563	3.96676	3.94297
564	3.96484	3.939
565	3.2777	3.24514
566	3.73086	3.8564
567	4.05296	3.96949
568	3.95232	3.94069
569	4.03416	3.98509
570	3.20318	3.09817
571	3.56075	3.43049
572	3.25063	3.19714
573	3.85701	3.96773
574	3.82413	3.97907
575	3.59933	3.28425
576	2.94132	3.17456
577	3.14969	3.32395
578	2.91632	2.80691
579	3.23496	3.46936
580	2.89145	2.73801
581	3.96676	3.94297
582	3.83088	3.89699
583	3.94787	3.93459
584	3.65408	3.38495
585	3.95491	3.95489
586	3.90339	3.98986
587	3.28213	3.5521
588	3.92856	3.97302
589	3.14571	3.27537
590	3.92133	3.87134
591	3.2338	3.47302
592	3.93902	3.89636
593	4.01952	3.98599
594	3.25766	3.23423
595	3.98979	3.98086
596	3.53969	3.48855
597	2.9229	2.77931
598	3.88335	3.98241
599	4.00562	3.94395
600	3.12573	2.75557
601	4.03014	3.91441
602	3.49296	3.5273
603	3.64369	3.51161
604	2.98792	3.08072
605	3.66962	3.57069
606	4.0048	4.01062
607	3.30392	3.41926
608	3.91847	3.79794
609	3.53692	3.72579
610	4.01811	4.00769
611	3.70028	3.63161
612	2.89544	3.07085
613	3.92573	3.98046
614	3.1466	3.32281
615	3.11076	3.07642
616	3.90734	3.87051
617	3.05057	2.68594
618	3.36031	3.56334
619	3.24172	3.05889
620	3.28213	3.39799
621	4.04251	3.97153
622	3.4319	3.46717
623	3.20318	3.11231
624	3.74074	3.87645
625	2.96672	3.04022
626	3.04706	3.11963
627	3.1106	3.09438
628	4.03707	3.97263
629	2.84823	2.74903
630	3.95045	3.93541
631	3.77478	3.62621
632	3.71503	3.4646
633	3.99488	3.94241
634	3.42482	3.34861
635	3.00718	3.41863
636	3.87488	3.77739
637	3.21324	3.56421
638	4.0189	3.96951
639	3.06789	2.72849
640	2.94132	3.182
641	3.24172	3.05767
642	2.84823	2.74514
643	3.1106	3.09445
644	3.73086	3.83163
645	2.94699	3.06032
646	3.31117	3.43356
647	3.06658	3.09769
648	2.89544	3.07281
649	3.2135	3.1269
650	3.13287	2.86359
651	3.17915	3.5242
652	2.80115	3.00904
653	3.36031	3.48446
654	3.66605	3.56008
655	3.02179	2.92284
656	3.13805	3.26905
657	3.71503	3.4646
658	3.66986	3.57753
659	2.86162	2.75083
660	3.27573	3.31815
661	3.02179	2.92284
662	3.94096	3.89042
663	4.02726	3.99059
664	4.02344	3.99965
665	3.26277	3.45394
666	3.27024	3.40363
667	3.86698	3.85522
668	3.97141	3.95159
669	3.00889	3.08664
670	3.73086	3.72602
671	3.06658	3.1292
672	3.15802	3.56719
673	3.4676	3.44033
674	3.65327	3.18423
675	3.98979	3.9785
676	4.04261	3.98631
677	3.17671	3.41283
678	4.0139	3.99343
679	3.69371	3.71227
680	4.02633	3.95893
681	3.51075	3.5118
682	2.78965	2.99338
683	3.97838	3.95621
684	2.99591	3.33245
685	2.99911	3.09994
686	3.67597	3.62982
687	3.8898	3.82037
688	4.03014	3.90173
689	4.03412	3.99265
690	3.94787	3.93501
691	4.00562	3.96723
692	3.64899	3.49906
693	3.71503	3.56987
694	3.65327	3.18423
695	3.77131	3.59186
696	4.05549	3.99492
697	2.99591	3.33245
698	3.91556	3.97802
699	3.78065	3.75837
700	2.86197	2.92952
701	3.17671	3.42351
702	3.97208	3.99433
703	2.89917	2.78089
704	2.9229	2.77841
705	3.92665	3.91606
706	3.87488	3.76331
707	3.59933	3.28128
708	3.93902	3.89654
709	3.84373	3.79785
710	3.9892	3.96654
711	3.95932	3.95072
712	3.2501	3.24348
713	3.84373	3.79785
714	3.26032	3.07145
715	2.7962	3.01672
716	4.0195	3.93627
717	2.81375	3.02902
718	3.79722	3.99156
719	3.94702	3.95239
720	2.76122	3.0023
721	3.68894	3.63454
722	4.0036	3.98909
723	3.19943	3.07018
724	3.33021	3.5653
725	4.0178	4.00181
726	3.4935	3.5462
727	4.03137	4.00844
728	3.68894	3.63454
729	3.15253	3.43989
730	2.99554	2.98016
731	4.03898	4.00444
732	3.81164	3.75314
733	3.09633	3.0845
734	4.0178	4.00181
735	3.92948	3.98075
736	3.81201	3.80542
737	4.0361	4.00576
738	3.26032	3.07893
739	3.95011	3.90855
740	3.91556	3.98441
741	3.97141	3.94449
742	3.26032	3.07893
743	4.02344	3.99674
744	3.79722	3.98869
745	3.91923	3.96098
746	3.36687	3.40317
747	3.94371	3.91834
748	2.88584	2.76346
749	2.89145	2.72824
750	4.02215	4.00711
751	3.2736	3.4412
752	3.02531	2.85538
753	3.96484	3.94046
754	3.96392	4.00134
755	4.05549	3.99846
756	3.2135	3.11364
757	3.64475	3.28816
758	3.38851	3.35871
759	3.33018	3.21692
760	3.89842	3.88172
761	3.2143	3.2767
762	3.09633	3.098
763	2.85193	3.03447
764	3.94581	3.91771
765	3.20318	2.98979
766	2.96652	3.15176
767	3.98983	3.9579
768	3.73086	3.85923
769	3.95985	3.95027
770	2.94239	3.08171
771	3.1323	3.52119
772	2.97181	3.03867
773	3.13756	3.18662
774	3.94371	3.94592
775	3.68406	3.58689
776	3.88335	3.98982
777	3.94427	3.81271
778	3.93761	3.93114
779	3.27172	3.27116
780	3.92133	3.87303
781	3.30392	3.42197
782	3.4935	3.56838
783	3.05057	2.70822
784	3.97838	3.97016
785	2.84823	2.76283
786	3.65408	3.38161
787	3.30475	3.20913
788	3.13287	2.8468
789	4.0189	3.97037
790	2.92904	3.07146
791	3.15519	3.44806
792	3.92345	3.88696
793	2.90444	2.77813
794	3.97208	4.01242
795	3.51654	3.34256
796	3.92856	3.98092
797	3.65084	3.23611
798	2.92904	3.07146
799	3.69371	3.72676
800	3.60087	3.62492
801	3.95985	3.95989
802	3.86794	3.62518
803	3.74074	3.76753
804	3.03062	3.05597
805	3.2143	3.32579
806	3.81201	3.79907
807	3.83362	3.56003
808	2.96672	3.0235
809	3.76809	3.67907
810	3.36031	3.55376
811	3.68894	3.62641
812	3.7702	3.89525
813	3.78975	3.66605
814	2.91915	2.81989
815	4.02215	4.00367
816	4.03703	4.00474
817	3.92133	3.87666
818	3.79319	3.60314
819	3.23496	3.47497
820	3.87488	3.77155
821	3.91395	3.91638
822	2.9483	3.13569
823	3.89842	3.87873
824	3.15519	3.46175
825	3.98806	3.97573
826	3.04687	3.0893
827	3.51654	3.33916
828	3.68894	3.62641
829	4.03412	3.99304
830	3.02179	2.99683
831	3.36687	3.34606
832	3.06112	2.98667
833	3.1323	3.52171
834	3.1466	3.30501
835	3.98861	3.98319
836	3.68894	3.62641
837	3.06789	2.74424
838	3.96484	3.94351
839	3.91847	3.79906
840	4.00562	3.96708
841	3.96992	4.01469
842	2.91053	2.82094
843	3.23573	3.40557
844	3.90734	3.90398
845	4.04261	3.9828
846	3.02631	2.9536
847	4.02344	3.96023
848	4.03898	3.99591
849	3.91395	3.92668
850	3.93471	3.97502
851	3.2338	3.47461
852	4.01717	3.97086
853	3.33904	3.24398
854	4.0048	4.01467
855	3.98983	3.96166
856	3.8898	3.82735
857	2.94699	3.05436
858	3.93761	3.93518
859	4.00312	3.98628
860	3.30392	3.42027
861	3.77478	3.62581
862	3.94146	3.88187
863	3.98983	3.96166
864	2.96652	3.09578
865	3.8025	3.63311
866	3.27024	3.38442
867	3.92133	3.88102
868	3.60587	3.83219
869	3.66763	3.64928
870	3.68406	3.58387
871	2.86197	2.91759
872	3.20318	3.10561
873	3.33021	3.55256
874	2.99554	2.98089
875	3.19943	3.08001
876	3.2736	3.43351
877	3.09633	3.09378
878	3.04344	2.92396
879	3.06789	2.73752
880	2.99554	2.97769
881	3.97838	3.96017
882	2.86197	2.93399
883	4.01952	3.97048
884	3.82413	3.9744
885	4.02401	3.9376
886	3.94371	3.92029
887	3.58715	3.47401
888	4.0178	3.99511
889	4.02633	3.96917
890	4.0361	4.00308
891	3.09633	3.09378
892	3.92573	3.9818
893	3.54164	3.83806
894	3.59147	3.27517
895	3.58715	3.47401
896	3.13805	3.0598
897	3.96676	3.94618
898	3.98861	3.98733
899	3.56812	3.49827
900	3.95886	3.95406
901	4.0048	4.00735
902	4.02633	3.96917
903	3.66986	3.55137
904	3.2135	3.11951
905	3.95886	3.95406
906	3.77131	3.58951
907	3.58047	3.6048
908	4.00312	3.9819
909	3.14571	3.28026
910	3.39181	3.30712
911	2.96672	3.02804
912	3.23573	3.33836
913	3.66655	3.44359
914	3.96484	3.93514
915	3.05057	2.67346
916	2.85193	3.0527
917	3.21385	3.44144
918	3.68963	3.47473
919	3.1202	3.18555
920	3.12573	2.65234
921	3.89842	3.87451
922	3.51654	3.34165
923	3.92566	3.85735
924	3.54215	3.49934
925	3.25177	3.25456
926	3.31039	3.16934
927	3.5796	3.5612
928	3.73086	3.82839
929	3.14969	2.9733
930	3.59103	3.51806
931	3.97181	4.00958
932	3.93312	3.94259
933	3.70028	3.57561
934	3.68406	3.58061
935	3.93298	3.83808
936	3.54215	3.49934
937	3.89336	3.84847
938	3.90339	3.98708
939	2.85627	2.91294
940	3.44785	3.55178
941	3.87737	3.75965
942	3.46397	3.35076
943	3.24438	3.30933
944	3.93902	3.88665
945	3.91923	3.95321
946	3.11076	3.08463
947	4.0361	3.98891
948	3.13287	2.86366
949	3.94344	3.94509
950	3.53692	3.72519
951	2.9525	3.08787
952	3.09633	3.09973
953	3.1202	3.19156
954	2.89917	2.8096
955	2.92643	2.72328
956	2.92634	3.18491
957	3.13287	2.86366
958	3.4676	3.43671
959	3.92665	3.92535
960	3.03656	3.02904
961	3.25063	3.20228
962	3.9302	3.90536
963	3.00718	3.42435
964	3.41072	3.38408
965	3.90797	3.90025
966	3.70086	3.72368
967	3.31117	3.53124
968	2.97181	3.29269
969	4.03898	4.00201
970	3.19784	3.4601
971	3.68406	3.58234
972	3.95985	3.95419
973	2.79879	2.99732
974	3.95031	3.92494
975	3.56812	3.49845
976	3.46397	3.43625
977	2.91915	2.83346
978	3.95232	3.94702
979	3.68303	3.73574
980	3.56713	3.54142
981	3.24438	3.24611
982	3.58988	3.47049
983	3.77478	3.61009
984	3.91395	3.908
985	2.99591	3.41787
986	3.90797	3.90188
987	3.06789	2.73558
988	3.2777	3.19163
989	3.8898	3.81866
990	3.94337	3.85147
991	3.38851	3.3613
992	2.89917	2.81816
993	3.1202	3.18172
994	4.0189	3.97571
995	3.0919	3.18003
996	3.77131	3.5772
997	2.79879	3.03434
998	3.25177	3.34538
999	3.2247	3.25757
1000	3.04344	2.9266
1001	3.36374	3.36462
1002	4.03703	4.00612
1003	3.64899	3.49984
1004	3.89336	3.84395
1005	3.82947	3.5627
1006	3.91864	3.88274
1007	3.02631	2.98648
1008	3.92133	3.875
1009	3.84373	3.81672
1010	3.91556	3.97469
1011	3.1106	3.10012
1012	3.69371	3.70258
1013	3.14076	3.3842
1014	3.79127	3.83445
1015	3.56812	3.46089
1016	2.95676	3.07328
1017	3.92948	3.97381
1018	3.92438	3.79846
1019	3.02179	2.87391
1020	2.88439	2.83517
1021	3.76809	3.67178
1022	3.78975	3.61467
1023	3.66986	3.57655
1024	3.54215	3.48228
1025	3.38851	3.34681
1026	4.03694	3.99873
1027	2.89145	2.72419
1028	3.24172	3.04496
1029	3.9598	3.9802
1030	3.26032	3.0824
1031	3.28213	3.54496
1032	4.04394	3.98838
1033	3.00889	3.07658
1034	3.68303	3.73078
1035	3.42482	3.33674
1036	3.70028	3.62337
1037	3.54164	3.8459
1038	3.17671	3.41714
1039	3.00588	2.98407
1040	3.67536	3.62897
1041	3.04344	2.90992
1042	2.94132	3.18094
1043	3.88335	3.98741
1044	3.95232	3.94674
1045	4.03898	3.99622
1046	3.92438	3.79846
1047	3.95045	3.93737
1048	3.8643	3.89261
1049	3.67536	3.62897
1050	3.67597	3.6341
1051	2.81968	3.07166
1052	2.99911	3.10908
1053	3.53969	3.47495
1054	3.64475	3.37366
1055	3.67419	3.54165
1056	2.91053	2.82049
1057	3.84373	3.80707
1058	3.77478	3.6192
1059	3.2777	3.25051
1060	2.8368	2.96886
1061	3.93097	3.85801
1062	4.0036	3.98474
1063	3.92133	3.87373
1064	3.79722	3.98692
1065	3.56075	3.41004
1066	4.01112	4.01061
1067	3.96676	3.94469
1068	3.93312	3.94408
1069	2.99554	2.98041
1070	3.64802	3.65354
1071	3.95886	3.95096
1072	3.1106	3.09636
1073	2.96065	3.12707
1074	3.96676	3.94469
1075	4.04436	3.97038
1076	3.87488	3.77266
1077	3.9892	3.98771
1078	2.7962	3.02999
1079	3.84373	3.80707
1080	4.00919	3.98607
1081	3.65408	3.38707
1082	2.94132	3.18398
1083	3.69371	3.7125
1084	3.64802	3.65354
1085	3.68963	3.47713
1086	3.70028	3.61845
1087	2.91915	2.89565
1088	3.06658	3.14383
1089	3.05057	2.70604
1090	3.41072	3.38816
1091	3.87165	3.82976
1092	2.9229	2.76726
1093	3.26277	3.44921
1094	2.92643	2.7261
1095	4.02348	3.99998
1096	3.5796	3.5231
1097	3.1323	3.5293
1098	3.86918	3.88092
1099	2.86013	3.02861
1100	3.02531	2.93094
1101	3.06112	2.98816
1102	2.95676	3.10586
1103	3.2501	3.27222
1104	3.80188	3.76189
1105	4.04251	3.97482
1106	4.03014	3.90424
1107	2.98792	3.09023
1108	4.01717	3.9715
1109	3.97838	3.96781
1110	3.8927	3.76243
1111	3.94376	3.85514
1112	4.00316	3.98799
1113	3.59933	3.24057
1114	3.92133	3.86459
1115	3.38851	3.26573
1116	3.92345	3.89357
1117	3.291	3.48806
1118	3.03656	3.05531
1119	3.67893	3.51532
1120	3.00588	2.99416
1121	3.14825	3.28374
1122	2.96065	3.13149
1123	4.01112	4.01748
1124	3.72216	3.56815
1125	3.94427	3.89536
1126	3.91657	3.89896
1127	3.291	3.52109
1128	3.94702	3.94249
1129	3.93097	3.86417
1130	3.35519	3.35485
1131	2.81375	3.05104
1132	3.20699	3.5083
1133	3.12573	2.75013
1134	3.20699	3.5083
1135	3.79722	3.95265
1136	3.4319	3.47646
1137	3.64475	3.36013
1138	3.91299	3.91024
1139	3.28213	3.41035
1140	3.65084	3.23061
1141	3.94376	3.85222
1142	3.26277	3.45221
1143	3.79722	3.95265
1144	3.00588	3.00876
1145	3.64802	3.65545
1146	3.86918	3.88652
1147	3.06789	2.71769
1148	4.03137	4.00193
1149	3.28213	3.41035
1150	4.02348	3.99339
1151	2.78965	3.01051
1152	3.94232	3.86696
1153	3.94376	3.85222
1154	3.98983	3.9587
1155	3.46397	3.43839
1156	3.51933	3.71866
1157	2.9483	3.12464
1158	4.02828	3.98047
1159	3.26032	3.08469
1160	3.79722	3.98157
1161	3.51654	3.34449
1162	3.8643	3.89672
1163	2.7962	3.01979
1164	3.67419	3.5631
1165	3.83088	3.87884
1166	2.9939	3.09738
1167	4.0036	3.9776
1168	2.88584	2.77408
1169	4.04436	3.96665
1170	3.54164	3.83813
1171	3.9952	3.98667
1172	3.95232	3.94699
1173	3.25766	3.2347
1174	3.54164	3.83813
1175	3.44785	3.57601
1176	4.0195	3.96225
1177	4.00562	3.96793
1178	2.86197	2.94118
1179	4.02215	4.00683
1180	3.17671	3.41562
1181	4.02106	3.99064
1182	3.71503	3.46738
1183	3.59147	3.2803
1184	3.03062	3.05618
1185	3.27761	3.33424
1186	3.78975	3.66252
1187	3.2736	3.45371
1188	3.68303	3.73651
1189	2.86013	3.0284
1190	3.98861	3.97994
1191	3.68963	3.4815
1192	3.39181	3.37213
1193	3.81164	3.75641
1194	3.94371	3.94662
1195	3.60087	3.61476
1196	4.0036	3.95553
1197	3.35519	3.27289
1198	3.65084	3.12624
1199	3.94376	3.85168
1200	3.95011	3.91072
1201	3.9302	3.88259
1202	3.79722	3.98533
1203	3.88045	3.82171
1204	3.86918	3.888
1205	4.03416	3.98438
1206	3.09633	3.0843
1207	2.86197	2.93565
1208	3.88973	3.98347
1209	3.33904	3.22286
1210	3.2777	3.25096
1211	3.7702	3.89909
1212	2.96652	3.13661
1213	3.14571	3.24491
1214	3.98979	3.97938
1215	3.4319	3.47543
1216	3.76809	3.47509
1217	3.59147	3.25431
1218	2.88439	2.85401
1219	3.2135	3.10407
1220	3.93988	3.89254
1221	3.46397	3.4358
1222	3.68963	3.4815
1223	3.54215	3.49767
1224	3.03656	3.04339
1225	3.13756	3.1563
1226	3.70028	3.6292
1227	3.09633	3.08818
1228	3.00588	3.00433
1229	3.33018	3.20994
1230	3.27761	3.26079
1231	3.58592	3.40165
1232	3.97208	4.00749
1233	3.82947	3.5714
1234	3.92583	3.86495
1235	3.88045	3.87234
1236	3.94581	3.91774
1237	3.27024	3.36402
1238	3.59933	3.27129
1239	3.76809	3.66672
1240	2.94239	3.08118
1241	3.93902	3.89512
1242	3.5796	3.51584
1243	3.53969	3.46873
1244	3.94344	3.93137
1245	3.69371	3.71638
1246	3.9598	3.98352
1247	3.94787	3.9274
1248	3.95232	3.94545
1249	3.25063	3.18891
1250	3.8898	3.81902
1251	2.84823	2.77255
1252	2.88584	2.81717
1253	3.54164	3.8382
1254	3.91395	3.90794
1255	3.98979	3.97833
1256	2.80572	2.96769
1257	3.86433	3.95781
1258	3.14969	3.22249
1259	3.98983	3.96634
1260	3.94344	3.93137
1261	3.89842	3.87869
1262	2.78965	3.00212
1263	3.42706	3.41695
1264	3.60087	3.60865
1265	3.51933	3.71307
1266	3.56812	3.49493
1267	4.02633	3.96947
1268	2.79879	3.03248
1269	3.25177	3.34295
1270	2.91915	2.8259
1271	3.91657	3.90814
1272	2.86462	3.05786
1273	4.05549	4.00123
1274	3.68963	3.5879
1275	3.87165	3.83002
1276	3.92133	3.87698
1277	3.19795	3.36984
1278	3.68303	3.73077
1279	3.56812	3.49493
1280	4.01112	3.99972
1281	3.35519	3.2784
1282	3.11076	3.08083
1283	3.88335	3.98599
1284	2.9229	2.77508
1285	2.9483	3.17845
1286	2.94239	3.08215
1287	3.36031	3.50298
1288	3.90734	3.90583
1289	3.66986	3.57285
1290	3.36031	3.50298
1291	3.06658	3.14918
1292	3.20699	3.51217
1293	3.89336	3.85599
1294	3.72216	3.56184
1295	3.00718	3.36133
1296	3.93902	3.90963
1297	3.93902	3.90963
1298	3.12573	2.70869
1299	3.23496	3.51264
1300	3.09633	3.26346
1301	3.92583	3.84779
1302	3.59176	3.81055
1303	2.85193	3.04744
1304	3.91923	3.95248
1305	3.89336	3.85562
1306	3.1466	3.20959
1307	2.99591	3.41794
1308	3.1323	3.52861
1309	3.41072	3.39493
1310	3.93808	3.90881
1311	3.89842	3.87614
1312	3.51933	3.71457
1313	3.8898	3.82303
1314	3.04706	3.11445
1315	3.65084	3.22534
1316	3.27761	3.27324
1317	3.95886	3.94966
1318	2.81375	3.03836
1319	3.95985	3.96255
1320	3.68406	3.59203
1321	2.89145	2.7542
1322	3.51075	3.53174
1323	3.93471	3.97288
1324	3.95886	3.94966
1325	3.9952	3.9847
1326	3.96392	4.01621
1327	3.83362	3.54629
1328	3.95011	3.90137
1329	3.96676	3.94431
1330	4.02348	3.99299
1331	3.97838	3.94975
1332	4.03694	3.99993
1333	3.00718	3.36385
1334	3.75736	3.5422
1335	3.1466	3.32886
1336	3.47668	3.37926
1337	3.19784	3.38415
1338	2.95676	3.08607
1339	3.72216	3.56792
1340	4.02215	3.95886
1341	3.91395	3.91058
1342	2.99911	3.11224
1343	3.93761	3.93881
1344	3.04344	2.90453
1345	3.33904	3.25723
1346	3.36031	3.56743
1347	4.02726	3.99925
1348	4.0178	3.99477
1349	3.66675	3.44678
1350	3.76809	3.67264
1351	2.90444	2.73927
1352	3.96392	4.00538
1353	3.58592	3.29035
1354	3.64802	3.61312
1355	3.68963	3.59603
1356	4.03225	3.98592
1357	3.94427	3.8005
1358	2.86013	3.02195
1359	3.23692	3.50966
1360	3.93761	3.93881
1361	3.82413	3.98144
1362	3.51933	3.71946
1363	3.84373	3.8033
1364	3.93988	3.85286
1365	3.98979	3.98357
1366	3.33904	3.20552
1367	3.65084	3.22155
1368	4.0361	4.00251
1369	4.00959	3.97509
1370	3.64369	3.50601
1371	3.53969	3.46699
1372	3.27761	3.27071
1373	2.92634	3.03397
1374	3.45612	3.3367
1375	3.85701	3.96909
1376	2.79879	3.00182
1377	3.26032	3.08099
1378	4.03225	3.98597
1379	3.66605	3.55578
1380	3.95932	3.9584
1381	3.95232	3.93122
1382	2.78965	2.99469
1383	4.0189	3.97203
1384	3.2143	3.28965
1385	3.94344	3.94718
1386	3.90339	3.98862
1387	4.00959	3.97509
1388	4.05296	3.96132
1389	3.95536	3.95282
1390	3.291	3.50957
1391	3.66675	3.39637
1392	3.77478	3.6173
1393	3.8025	3.59278
1394	3.14969	3.15391
1395	3.82413	3.97848
1396	3.70086	3.61417
1397	3.93097	3.86427
1398	2.94132	3.16912
1399	3.68894	3.58474
1400	3.64802	3.60595
1401	3.8913	3.98783
1402	3.42706	3.45209
1403	4.01952	3.97886
1404	3.92583	3.87925
1405	3.2501	3.26959
1406	2.90007	3.06502
1407	3.96484	3.94656
1408	3.94096	3.88951
1409	2.95676	3.08097
1410	3.51933	3.71834
1411	3.23499	2.95499
1412	3.86794	3.62041
1413	3.00889	3.0894
1414	3.4676	3.44456
1415	3.59448	3.49407
1416	3.79127	3.83117
1417	3.97181	4.0021
1418	3.98861	3.98329
1419	3.77478	3.61636
1420	3.1323	3.53729
1421	2.86462	3.04881
1422	4.02828	3.98169
1423	3.82947	3.49795
1424	3.44785	3.55211
1425	3.33904	3.2373
1426	2.84823	2.7508
1427	4.05549	3.99363
1428	3.14825	3.28606
1429	3.79127	3.83117
1430	3.56075	3.42296
1431	3.00588	2.98456
1432	2.80115	3.00344
1433	3.65327	3.1838
1434	3.64899	3.49207
1435	3.90339	3.98805
1436	3.94232	3.865
1437	3.86433	3.9595
1438	2.91053	2.81877
1439	3.95232	3.94522
1440	4.02401	3.93824
1441	3.33904	3.25325
1442	3.21324	3.54208
1443	3.67893	3.56356
1444	4.02344	3.99377
1445	2.92601	3.06366
1446	3.00889	3.08977
1447	4.05296	3.96354
1448	3.2777	3.24053
1449	3.47668	3.42244
1450	4.03014	3.91005
1451	3.65408	3.37864
1452	3.9892	3.98355
1453	4.03707	3.9788
1454	3.92345	3.90652
1455	2.79879	3.00032
1456	3.58715	3.48088
1457	3.17915	3.47817
1458	3.39181	3.35959
1459	3.91299	3.91952
1460	3.92948	3.9743
1461	3.92573	3.98244
1462	4.0361	4.00226
1463	3.85701	3.96479
1464	2.9939	3.10506
1465	4.02344	3.99377
1466	2.96065	3.11963
1467	3.79127	3.83457
1468	3.92566	3.8733
1469	3.62523	3.49105
1470	3.93097	3.86702
1471	3.26277	3.53986
1472	4.0361	4.00599
1473	3.19795	3.40839
1474	2.79879	2.99444
1475	3.23496	3.49401
1476	3.85701	3.96995
1477	2.89917	2.76903
1478	3.87165	3.84522
1479	3.20318	3.10368
1480	3.42482	3.30958
1481	3.51075	3.51834
1482	3.36031	3.52627
1483	2.91632	2.79319
1484	3.31117	3.42462
1485	3.1202	3.18472
1486	3.68303	3.74441
1487	3.65408	3.3821
1488	3.96484	3.94328
1489	3.1106	3.08355
1490	3.98806	3.98325
1491	3.82413	3.98332
1492	2.85627	2.94608
1493	3.04706	3.26118
1494	3.59778	3.56454
1495	2.86197	2.94391
1496	3.21385	3.44023
1497	3.79722	3.99046
1498	3.59448	3.52279
1499	3.94371	3.93683
1500	2.9229	2.85166
1501	3.94371	3.93683
1502	3.98983	3.95462
1503	2.91053	2.79363
1504	3.67536	3.61572
1505	3.13756	3.17989
1506	3.93761	3.93676
1507	3.59778	3.58828
1508	3.98861	3.98417
1509	3.67893	3.5607
1510	4.03707	3.97926
1511	3.13805	3.06088
1512	3.81164	3.74269
1513	2.98792	3.09971
1514	2.99911	3.10434
1515	3.95491	3.94554
1516	4.00312	3.98396
1517	3.82413	3.97893
1518	3.25177	3.25026
1519	3.49296	3.55286
1520	3.81201	3.79431
1521	3.25063	3.14258
1522	3.0919	3.17218
1523	3.70028	3.61891
1524	3.98979	3.98119
1525	2.81375	3.04812
1526	3.77131	3.58717
1527	3.59176	3.80657
1528	3.24172	3.05206
1529	3.76809	3.67049
1530	3.95491	3.94554
1531	3.04344	2.89412
1532	3.2247	3.24589
1533	3.47668	3.47981
1534	3.27761	3.26486
1535	3.65408	3.45295
1536	4.00312	3.98396
1537	3.95031	3.92894
1538	3.53692	3.65952
1539	4.02633	3.97075
1540	2.8368	2.98771
1541	3.76809	3.65239
1542	4.00959	3.97123
1543	3.59448	3.50326
1544	3.81201	3.80908
1545	4.00959	3.97123
1546	3.65408	3.3754
1547	3.24438	3.29968
1548	3.94337	3.84758
1549	3.94344	3.94686
1550	2.9229	2.7997
1551	3.81201	3.80908
1552	3.64475	3.3621
1553	3.81421	3.98447
1554	3.93761	3.93231
1555	3.93761	3.93231
1556	3.98983	3.96764
1557	3.91923	3.95767
1558	3.59147	3.28499
1559	3.8898	3.81404
1560	3.94096	3.88423
1561	3.86794	3.63111
1562	2.9525	3.06454
1563	3.66986	3.60983
1564	3.94787	3.92894
1565	4.0139	4.003
1566	3.66655	3.44425
1567	3.4935	3.53491
1568	3.02631	2.9869
1569	3.96992	3.99069
1570	3.65408	3.3754
1571	3.92345	3.88778
1572	4.03225	3.98442
1573	3.95536	3.9513
1574	4.0178	3.99804
1575	3.94312	3.9479
1576	4.0189	3.97959
1577	2.86013	2.98745
1578	3.24172	3.0505
1579	3.39181	3.36287
1580	4.01112	4.0112
1581	3.31117	3.42717
1582	3.68894	3.62294
1583	3.54215	3.48239
1584	3.79319	3.60558
1585	3.98979	3.98206
1586	3.06112	2.98642
1587	2.92601	3.06287
1588	3.38851	3.35565
1589	3.92573	3.98541
1590	3.84373	3.80564
1591	2.84823	2.75054
1592	3.81201	3.80026
1593	4.0195	3.94638
1594	3.83362	3.55921
1595	4.03898	3.99981
1596	3.2143	3.282
1597	3.12573	2.75036
1598	3.64899	3.54007
1599	3.74074	3.8766
1600	2.98792	3.09953
1601	3.65327	3.19677
1602	2.89145	2.74554
1603	4.00565	4.00158
1604	2.8368	2.97637
1605	3.27172	3.25232
1606	3.81421	3.9875
1607	4.03898	3.99981
1608	3.58047	3.60596
1609	3.15519	3.45469
1610	3.78065	3.73091
1611	2.99591	3.41573
1612	3.02531	2.8673
1613	3.53969	3.48428
1614	3.64369	3.50204
1615	3.45612	3.3513
1616	3.95886	3.95146
1617	3.96992	4.01111
1618	2.88584	2.76966
1619	2.91915	2.84067
1620	3.25063	3.20576
1621	3.92856	3.98004
1622	3.8927	3.84095
1623	3.35519	3.2849
1624	3.54164	3.83777
1625	3.78975	3.60094
1626	3.8025	3.58295
1627	3.90797	3.89878
1628	4.03694	4.00663
1629	3.58592	3.41314
1630	3.2501	3.28218
1631	3.70028	3.60436
1632	3.5796	3.44658
1633	3.15253	3.40431
1634	3.1466	3.21446
1635	3.36687	3.36077
1636	2.86462	3.05323
1637	3.92573	3.98231
1638	3.92948	3.96698
1639	3.82947	3.56152
1640	3.66986	3.56659
1641	3.13287	2.80408
1642	3.94376	3.85853
1643	3.93298	3.84599
1644	3.72216	3.55497
1645	3.93861	3.9373
1646	3.36031	3.50548
1647	3.95491	3.92588
1648	2.81968	3.24003
1649	3.97141	3.94564
1650	3.64899	3.49612
1651	4.02726	4.00758
1652	3.19795	3.50114
1653	2.96652	3.16122
1654	3.66675	3.45116
1655	3.23692	3.52102
1656	3.2338	3.47956
1657	3.79319	3.59995
1658	3.2736	3.43359
1659	3.14571	3.27601
1660	4.00565	4.00271
1661	3.27761	3.27084
1662	3.9892	3.98477
1663	2.96652	3.16122
1664	4.03898	3.96867
1665	3.68963	3.47998
1666	2.89917	2.80466
1667	3.66605	3.5569
1668	3.80188	3.76367
1669	3.85676	3.87524
1670	4.0139	3.99174
1671	3.13805	3.07009
1672	3.56075	3.41693
1673	3.81201	3.7997
1674	3.85701	3.96583
1675	2.7962	3.02741
1676	4.02106	3.99077
1677	2.90007	3.07376
1678	4.00505	3.99013
1679	4.00316	3.98697
1680	3.75736	3.62443
1681	3.93808	3.91192
1682	3.93808	3.91192
1683	3.14571	3.27948
1684	3.0919	3.17491
1685	3.19784	3.38097
1686	3.91556	3.97822
1687	3.94344	3.94726
1688	3.2135	3.12331
1689	3.75736	3.63262
1690	3.85873	3.7997
1691	3.96992	4.00569
1692	2.97181	3.21028
1693	3.59176	3.81689
1694	4.05296	3.95981
1695	3.30392	3.41996
1696	3.36687	3.35037
1697	3.8927	3.86223
1698	2.98792	3.08557
1699	3.85701	3.96633
1700	2.91632	2.81104
1701	3.91299	3.91636
1702	3.51075	3.52343
1703	3.00588	2.9978
1704	2.85193	3.0405
1705	3.90797	3.90321
1706	3.33904	3.2583
1707	3.59176	3.81689
1708	3.28213	3.48638
1709	3.0919	3.17491
1710	3.9598	3.97466
1711	3.79127	3.83798
1712	3.28213	3.48638
1713	3.36031	3.5094
1714	3.76809	3.66239
1715	3.69371	3.71503
1716	3.72216	3.56607
1717	3.58715	3.47339
1718	3.51075	3.56208
1719	3.42482	3.33239
1720	3.81705	3.89502
1721	2.94239	3.07366
1722	2.88584	2.81024
1723	3.79127	3.84253
1724	3.0919	3.16503
1725	4.00316	3.99074
1726	3.03062	3.05441
1727	3.51075	3.56208
1728	3.90734	3.87952
1729	3.51075	3.56208
1730	3.41008	3.43656
1731	4.00562	3.95199
1732	3.72216	3.56607
1733	3.91864	3.89646
1734	3.31117	3.43252
1735	3.67597	3.63193
1736	3.53692	3.7292
1737	3.88045	3.82359
1738	3.98979	3.97761
1739	3.94787	3.93646
1740	3.68303	3.74235
1741	3.99488	3.95388
1742	3.65327	3.19272
1743	3.92566	3.88134
1744	3.7702	3.90062
1745	3.95031	3.93138
1746	3.03062	3.05441
1747	3.2777	3.2398
1748	2.80572	2.989
1749	4.02215	4.00452
1750	3.88335	3.98575
1751	3.9952	3.96712
1752	3.93312	3.94516
1753	3.04687	3.2531
1754	3.94376	3.84923
1755	3.2736	3.50636
1756	3.94581	3.90128
1757	3.2736	3.50636
1758	2.90007	3.06797
1759	2.94239	3.09087
1760	2.96652	3.15795
1761	3.87488	3.76716
1762	4.0195	3.92879
1763	3.2143	3.28509
1764	3.51933	3.72228
1765	3.26032	3.08013
1766	3.91864	3.90505
1767	3.91864	3.90505
1768	3.04344	2.91791
1769	3.99488	3.95468
1770	3.59778	3.56779
1771	3.85676	3.85876
1772	4.02401	3.93346
1773	3.99488	3.95468
1774	3.64802	3.61682
1775	3.95886	3.94114
1776	4.0036	3.98447
1777	3.96676	3.94376
1778	3.93097	3.90381
1779	3.91556	3.96802
1780	2.80115	3.00658
1781	3.02179	2.88414
1782	2.79879	3.02815
1783	3.25177	3.33663
1784	3.74074	3.88406
1785	3.36687	3.40917
1786	3.95232	3.93789
1787	4.02726	4.00201
1788	2.98792	3.06387
1789	4.00312	3.9828
1790	3.95031	3.92912
1791	3.54215	3.47937
1792	3.94232	3.89854
1793	3.41008	3.42515
1794	3.8927	3.86086
1795	2.86462	3.04171
1796	2.99911	3.10214
1797	3.19795	3.37742
1798	3.2736	3.43936
1799	3.83362	3.55774
1800	3.79127	3.8331
1801	3.66675	3.44164
1802	3.0919	3.21739
1803	2.80115	3.00933
1804	3.90339	3.96136
1805	3.27573	3.3127
1806	3.27573	3.3127
1807	3.42207	3.57341
1808	4.03225	3.98301
1809	4.03703	3.99441
1810	3.94232	3.89854
1811	3.94337	3.84822
1812	3.96484	3.94409
1813	4.0036	3.98023
1814	3.66605	3.56419
1815	3.77477	3.72776
1816	4.04436	3.96525
1817	3.14825	3.28007
1818	3.67536	3.61237
1819	3.94427	3.81274
1820	3.4935	3.53617
1821	3.24172	3.04168
1822	3.5796	3.53016
1823	3.30475	3.19912
1824	2.92601	3.0228
1825	3.94232	3.89975
1826	2.99591	3.4168
1827	4.03694	4.00213
1828	4.05296	3.96171
1829	3.06112	2.98413
1830	3.90339	3.96435
1831	3.81201	3.80552
1832	3.8898	3.81311
1833	2.90007	3.05706
1834	3.04706	3.1203
1835	3.97181	4.00094
1836	3.2135	3.11251
1837	3.5796	3.53016
1838	4.01112	4.01281
1839	3.15519	3.44941
1840	3.59103	3.53048
1841	3.59147	3.26905
1842	3.2338	3.48777
1843	3.7702	3.89187
1844	3.53969	3.4694
1845	3.27573	3.31907
1846	2.91632	2.81144
1847	3.95011	3.90715
1848	3.94376	3.8596
1849	3.70086	3.7068
1850	3.97141	3.94477
1851	3.99488	3.95914
1852	3.06789	2.74745
1853	3.95491	3.95436
1854	3.8927	3.86409
1855	3.64899	3.49905
1856	2.78965	3.00946
1857	3.66986	3.57466
1858	4.00312	3.98479
1859	3.64475	3.36927
1860	3.97141	3.95051
1861	3.5796	3.52227
1862	3.06658	3.14654
1863	3.95045	3.92599
1864	2.76122	3.0232
1865	3.4676	3.43287
1866	3.56713	3.4895
1867	3.86698	3.88483
1868	3.7633	3.56022
1869	3.8927	3.86321
1870	4.02762	3.97938
1871	3.93097	3.8667
1872	4.01112	4.01124
1873	3.97208	4.00738
1874	3.58047	3.60111
1875	3.00718	3.40865
1876	3.85224	3.97591
1877	2.88584	2.7836
1878	2.81375	3.05639
1879	3.56713	3.4895
1880	3.92856	3.97289
1881	3.23496	3.46379
1882	3.13805	3.01029
1883	3.33021	3.55017
1884	3.5796	3.52227
1885	3.35519	3.361
1886	3.81164	3.74064
1887	2.91632	2.79438
1888	4.03416	3.98249
1889	4.04261	3.98944
1890	2.88584	2.7836
1891	3.2501	3.27571
1892	3.04344	2.92476
1893	3.81201	3.80067
1894	4.03225	3.98001
1895	3.44785	3.5405
1896	3.79127	3.83937
1897	3.64899	3.48631
1898	3.59147	3.23154
1899	3.86794	3.61254
1900	2.81375	3.04557
1901	3.66763	3.67248
1902	3.98983	3.96538
1903	3.86918	3.88583
1904	2.9939	3.09716
1905	2.9483	3.16944
1906	3.94146	3.92521
1907	2.84823	2.75809
1908	4.03898	3.99569
1909	3.97838	3.97235
1910	4.04261	3.98403
1911	3.13805	3.07088
1912	3.72216	3.55371
1913	2.81968	3.07906
1914	3.79319	3.58521
1915	3.92133	3.87751
1916	3.2501	3.27571
1917	3.1466	3.22446
1918	3.90797	3.90226
1919	2.94699	3.08358
1920	3.92345	3.8923
1921	2.92904	3.06131
1922	3.68963	3.46567
1923	3.00588	2.99425
1924	3.20318	3.10714
1925	3.89336	3.754
1926	3.291	3.51336
1927	3.58592	3.39477
1928	4.03137	4.00744
1929	3.94344	3.94976
1930	4.03694	4.00316
1931	3.93761	3.89238
1932	3.66655	3.44714
1933	3.49296	3.52663
1934	3.73086	3.84544
1935	4.00316	3.98578
1936	3.00889	3.05318
1937	3.68303	3.73469
1938	3.15253	3.41743
1939	3.87488	3.75643
1940	3.9372	3.87149
1941	3.70086	3.70793
1942	2.86462	3.03056
1943	3.92583	3.87906
1944	4.03416	3.95206
1945	4.05549	4.00597
1946	4.0036	3.97634
1947	4.0139	3.99193
1948	3.59176	3.81404
1949	3.90339	3.985
1950	3.89842	3.88403
1951	3.06789	2.70683
1952	2.89917	2.81373
1953	3.60087	3.60737
1954	3.24172	3.05503
1955	3.95886	3.9546
1956	3.9892	3.97766
1957	2.95676	3.06753
1958	3.5796	3.52776
1959	3.98861	3.97792
1960	3.12573	2.6753
1961	3.92583	3.88394
1962	3.83362	3.55598
1963	3.44785	3.55564
1964	2.92643	2.73367
1965	3.87165	3.83555
1966	3.80188	3.76141
1967	2.79879	3.00641
1968	4.02348	3.99869
1969	3.14076	3.38992
1970	3.87488	3.77204
1971	3.91864	3.89264
1972	3.14969	3.17013
1973	3.96484	3.93663
1974	4.04261	3.98297
1975	3.86918	3.88573
1976	3.36374	3.36711
1977	4.04394	3.98664
1978	3.82947	3.57609
1979	3.20318	3.10996
1980	3.02631	3.01744
1981	3.94581	3.91976
1982	2.91053	2.83221
1983	3.95536	3.95257
1984	3.66655	3.44575
1985	3.36374	3.36711
1986	3.70086	3.70065
1987	3.93808	3.91282
1988	3.1466	3.20994
1989	3.58592	3.40055
1990	2.91053	2.83221
1991	4.0139	3.99376
1992	3.2143	3.28356
1993	3.82947	3.57609
1994	3.83088	3.8849
1995	3.58715	3.47606
1996	2.8368	2.94578
1997	3.94337	3.85203
1998	3.51075	3.53364
1999	3.42207	3.54359
[truncated: 1,501 more rows]
