# Supplementary material for: Epistatic interactions inform rational design of synthetic microbial communities for bioremediation
Source: Nat Microbiol. 2026 Jun 29;11(7):1995–2007. doi: 10.1038/s41564-026-02386-4 (PMC13323053; doi:10.1038/s41564-026-02386-4)
Supplement: Supplementary file 14 — Raw data for Extended Data Fig. 5 (Pearson’s correlation values, predicted vs measured log10(AUC) at 125 ppm). [file 41564_2026_2386_MOESM14_ESM.xlsx]

## Sheet: Panel A
BPA Concentration	Means	SoftImpute	Regression
60	0	0.547646	0.73847
80	0	0.783667	0.799122
100	0	0.687197	0.525458
125	0	0.535041	0.266328
150	0	0.489393	0.336881

## Sheet: Panel B
Community ID	Predicted	Measured	STD
Generated Mix1	3.79994	3.9385	0.0121
Generated Mix2	3.90709	3.93038	0.0137
Generated Mix3	3.89168	3.49373	0.0134
Generated Mix4	3.90274	3.93676	0.0132
Generated Mix5	3.76818	3.49583	0.0047
Generated Mix6	3.88146	3.887	0.0089
Generated Mix7	3.77617	3.4864	0.0087
Generated Mix8	3.85649	3.90003	0.0057
Generated Mix9	3.88085	3.70464	0.0141
Generated Mix10	3.85152	3.68771	0.0115
