# Supplementary material for: Epistatic interactions inform rational design of synthetic microbial communities for bioremediation
Source: Nat Microbiol. 2026 Jun 29;11(7):1995–2007. doi: 10.1038/s41564-026-02386-4 (PMC13323053; doi:10.1038/s41564-026-02386-4)
Supplement: Supplementary file 16 — Raw data for Extended Data Fig. 7 (abundances of degraders and non-degraders, community size). [file 41564_2026_2386_MOESM16_ESM.xlsx]

## Sheet: Panel A
Community ID	TimePoint	Degraders Abundances	Nondegraders Abundances
Mix9	0	2.79312	0.0220929
Mix14	0	0.776787	4.94964
Mix18	0	6.40852	0.0134538
Mix19	0	0.154723	8.58293
Mix20	0	5.13936	5.75716
Mix21	0	2.82581	8.19138
Mix37	0	2.82903	4.80712
Mix55	0	3.14728	3.3447
Mix60	0	4.64414	2.55506
Mix61	0	4.9094	2.01396
Mix63	0	2.34221	4.59287
Mix67	0	2.72631	2.70206
Mix9	72	63.2713	1.4466
Mix14	72	1.14566	42.2498
Mix18	72	60.1064	1.18989
Mix19	72	1.29538	23.4155
Mix20	72	51.107	44.4558
Mix21	72	8.56466	7.89083
Mix37	72	59.4716	39.4393
Mix55	72	5.59449	3.61918
Mix60	72	47.2151	23.5323
Mix61	72	12.8384	3.98339
Mix63	72	24.1541	12.7785
Mix67	72	6.93639	3.12442

## Sheet: Panel B
Community ID	TimePoint	Degraders Abundances	Nondegraders Abundances
Mix9	0	3.02911	0.0608092
Mix14	0	0.595729	3.91372
Mix18	0	30.6727	0.0662393
Mix19	0	1.01709	50.0934
Mix20	0	40.7137	59.4785
Mix21	0	17.7417	43.5957
Mix37	0	27.3586	21.9525
Mix55	0	5.94297	6.50892
Mix60	0	15.9779	10.8936
Mix61	0	3.96818	2.39616
Mix63	0	3.18463	3.02004
Mix67	0	2.90604	2.21728
Mix9	72	3.05146	0.479845
Mix14	72	0.804479	5.59281
Mix18	72	4.498	0.498371
Mix19	72	0.520149	4.82124
Mix20	72	3.29808	2.77557
Mix21	72	2.42833	3.73543
Mix37	72	1.39926	1.58501
Mix55	72	1.6802	1.12349
Mix60	72	21.906	16.6106
Mix61	72	13.1027	6.67238
Mix63	72	11.1291	7.0707
Mix67	72	13.9738	7.56286

## Sheet: Panel C
Community ID	Community Size	60 ppm Abundance	150 ppm Abundance
Mix9	4	2.81522	3.08992
Mix14	4	5.72642	4.50945
Mix18	10	6.42197	30.7389
Mix19	6	8.73765	51.1105
Mix20	16	10.8965	100.192
Mix21	9	11.0172	61.3374
Mix37	6	7.63615	49.3111
Mix55	7	6.49198	12.4519
Mix60	14	7.1992	26.8714
Mix61	12	6.92336	6.36434
Mix63	8	6.93508	6.20467
Mix67	5	5.42837	5.12332
