# Supplementary material for: Epistatic interactions inform rational design of synthetic microbial communities for bioremediation
Source: Nat Microbiol. 2026 Jun 29;11(7):1995–2007. doi: 10.1038/s41564-026-02386-4 (PMC13323053; doi:10.1038/s41564-026-02386-4)
Supplement: Supplementary file 17 — Raw data for Extended Data Fig. 8 (soil BPA extraction efficiency). [file 41564_2026_2386_MOESM17_ESM.xlsx]

## Sheet: Panel A
Soil 1 100ppm	Soil 1 160ppm	Soil 1 208ppm	Soil 2 100ppm	Soil 2 160ppm	Soil 2 208ppm
71.31	111.54	117.96	84.94	102.6	132.99
73.33	101.33	151.28	83.92	96.17	137.19
77.94	102.8	144.45	95.52	98.87	129.05
75.6	92.88	148.14	84.77	97.34	127.96
71.3	102.59	129.39	86.43	98.13	125.88
65.97	95.85	120.69	57.87	97.1	124.73
63.44	84.3	117.71	67.9	76.61	100.24
68.23	85.27	117.85	84.17	79.84	115.27
65.28	82.37	122.43	81.18	84.54	120.14
62.74	83.09	120.6	72.87	80.24	122.38
65.79	87.09	116.19	85.72	87.24	138.83
54.64	82.92	119.79	50.27	141.17	123.05
54.08	79.12	117.18	66.94	79.81	118.36
54.67			66.4
57.06			87.72
53.37			49.05
48.63			45.26
48.72			49.35
49.66			52.97
51.88			55.45
58.24			66.93
55.75
